# Supplementary material for: Whole-exome sequencing of epithelial ovarian carcinomas differing in resistance to platinum therapy
Source: Life Sci Alliance. 2022 Oct 13;5(12):e202201551. doi: 10.26508/lsa.202201551 (PMC9574568; doi:10.26508/lsa.202201551)
Supplement: Supplementary file 1 [file LSA-2022-01551_TableS1.xlsx]

## Sheet: Table S1
Supplementary Table S1: Clinical characteristics of the patients divided by the platinum resistance status
Parameters	Platinum-resistant (N)	Platinum-sensitive (N)	p-value*
Age at diagnosis, median ± SD (years)	59.9 ± 7.8	60.5 ± 10.9	0.929**
FIGO stage			0.454
I	1	1
II	0	3
III	17	23
IV	1	3
Not available	1	-
Histologic grade (G)			0.577
G1	1	4
G2	3	3
G3	16	23
Tumor type			0.354
HGSC	15	20
Other	4	10
Not available	1	-
Distant metastasis			0.555
Absent	18	27
Present	1	3
Not available	1	-
Residuum after surgery			0.027
Absent	5	17
Present	15	13
Footnotes: * p-value by the Pearson chi square or ** the Mann-Whitney test
N = number of individuals
