# Supplementary material for: Whole-exome sequencing of epithelial ovarian carcinomas differing in resistance to platinum therapy
Source: Life Sci Alliance. 2022 Oct 13;5(12):e202201551. doi: 10.26508/lsa.202201551 (PMC9574568; doi:10.26508/lsa.202201551)
Supplement: Supplementary file 2 [file LSA-2022-01551_TableS2.xlsx]

## Sheet: Table S2
Supplementary Table S2: Basic description of somatic variants in EOC patients including the predicted functional effects
Patient ID	Variants_ALL	Variants_PASSed	Variants_MODERATE_effect*	Variants_HIGH_effect*	Allele_fraction					PASS FILTER**
	89065	23921	7024	1421	AF_0.05-0.10	AF_0.10-0.20	AF_0.20-0.40	AF_0.40-0.80	AF_0.80-1.00	FAIL	PASS	base_qual	clustered_events	contamination	duplicate	fragment	germline	haplotype	low_allele_frac	map_qual	multiallelic	n_ratio	normal_artifact	orientation	panel_of_normals	position	possible_numt	slippage	strand_bias	strict_strand	weak_evidence
PL11	1651	346	94	17	176	133	31	6	0	0	185	110	415	0	0	0	146	380	907	387	281	0	908	0	0	13	0	546	641	0	724
PL20	1659	315	73	13	171	85	47	12	0	0	121	139	442	0	0	2	156	441	1006	363	317	0	896	0	0	10	0	581	645	0	870
PL25	2386	818	253	63	313	202	209	80	14	0	547	138	488	0	0	1	154	485	1124	407	369	0	945	0	0	14	0	633	769	0	822
PL29	1507	310	81	12	152	75	43	40	0	0	144	199	362	4	0	0	140	344	992	394	248	0	805	0	0	6	0	496	721	0	814
PL3	1778	328	85	15	171	103	38	16	0	0	187	58	340	0	0	2	182	367	872	345	331	0	888	0	0	10	0	553	498	0	782
PL31	1477	364	112	17	168	95	78	23	0	0	181	132	371	0	0	0	130	365	993	351	224	0	652	0	0	6	0	455	578	0	822
PL34	1431	442	126	12	216	168	47	11	0	0	236	70	413	0	0	1	115	397	957	352	272	0	634	0	0	11	0	472	464	0	602
PL41	1584	386	106	14	177	113	74	20	2	0	188	57	384	0	0	0	142	336	810	351	292	0	791	0	0	6	0	534	463	0	638
R102	2106	528	165	33	296	145	49	36	2	0	305	66	416	0	0	5	188	408	882	352	334	0	822	0	0	5	0	573	701	0	872
R107	1314	465	138	29	244	151	40	28	2	0	286	38	330	0	0	3	87	339	847	250	185	0	402	0	0	13	0	353	442	0	673
R109	1728	512	161	23	217	143	97	53	2	0	338	92	375	0	0	1	138	372	820	358	230	0	539	0	0	8	0	420	622	0	763
R11	1729	365	87	16	213	91	49	12	0	0	217	72	389	0	0	0	149	357	808	359	256	0	877	0	0	11	0	474	525	0	738
R111	1997	407	107	33	297	89	11	10	0	0	243	78	386	0	0	1	153	346	801	321	264	0	814	0	0	10	0	518	703	0	975
R112	2046	606	185	37	364	125	92	25	0	0	387	67	391	2	0	1	127	438	732	333	213	0	634	0	0	14	0	440	741	0	920
R115	1876	580	177	34	274	109	109	84	4	0	365	31	384	0	0	2	151	407	815	301	258	0	611	0	0	6	0	433	569	0	851
R117	1858	497	158	22	313	129	42	13	0	0	269	95	420	0	0	5	158	459	1015	294	262	0	753	0	0	10	0	515	609	0	921
R118	1856	516	168	32	295	143	55	22	1	0	314	52	285	0	0	2	146	284	619	290	239	0	565	0	0	6	0	420	609	0	790
R121	1671	452	118	25	200	138	104	10	0	0	253	70	352	0	0	2	140	347	885	331	259	0	629	0	0	3	0	465	618	0	803
R122	2288	787	265	59	428	234	99	25	1	0	501	75	452	0	0	1	167	464	947	353	314	0	761	0	0	11	0	530	624	0	865
R123	2184	559	157	37	339	166	46	8	0	0	342	52	436	0	0	2	163	431	1015	389	325	0	838	0	0	3	0	569	732	0	1016
R127	2130	645	227	49	349	155	84	48	9	0	417	89	344	0	0	0	167	349	811	315	304	0	621	0	0	10	0	545	703	0	885
R128	2169	702	199	46	366	204	86	37	9	0	460	94	324	0	0	1	140	351	863	312	273	0	650	0	0	4	0	502	743	0	938
R133	1697	380	79	22	229	101	43	7	0	0	185	101	351	1	0	0	171	347	914	381	289	0	750	0	0	5	0	504	682	0	816
R139	2222	741	243	51	416	237	79	9	0	0	495	27	519	2	0	2	163	501	831	346	318	0	949	0	0	9	0	549	394	0	771
R143	1850	454	129	31	253	119	64	18	0	0	261	87	355	0	0	1	137	344	856	332	289	0	734	0	0	10	0	493	685	0	846
R144	1534	426	113	20	209	148	58	11	0	0	248	35	309	0	0	4	126	318	875	348	284	0	615	0	0	10	0	488	552	0	641
R15	1619	336	90	21	175	99	50	12	0	0	174	60	336	5	0	3	162	302	864	364	280	0	896	0	0	10	0	571	498	0	713
R150	1886	467	108	24	249	114	67	36	1	0	231	85	411	0	0	0	148	379	989	384	349	0	847	0	0	8	0	571	659	0	836
R154	1909	489	152	34	169	150	137	32	1	0	333	70	360	0	0	3	155	327	808	363	274	0	870	0	0	12	0	523	580	0	820
R155	1853	449	146	22	223	116	95	15	0	0	253	80	406	0	0	0	161	373	883	388	307	0	796	0	0	6	0	491	655	0	824
R159	1892	710	228	42	259	194	162	91	4	0	409	57	462	0	0	0	127	429	952	366	294	0	653	0	0	3	0	531	602	0	721
R160	1952	571	164	23	224	249	84	14	0	0	385	144	413	2	0	1	155	391	968	355	313	0	813	0	0	12	0	538	665	0	786
R167	2351	640	196	42	254	169	128	86	3	0	428	69	453	0	0	4	184	407	903	384	334	0	948	0	0	6	0	615	664	0	952
R168	2162	571	159	34	237	125	168	41	0	0	388	51	349	0	0	1	161	370	844	331	316	0	932	0	0	7	0	592	586	0	907
R17	1609	370	88	19	198	100	64	8	0	0	203	93	401	0	0	3	138	377	848	350	251	0	843	0	0	14	0	480	531	0	746
R21	1607	458	123	34	310	111	28	9	0	0	249	104	636	0	0	3	137	702	1083	287	209	0	668	0	0	6	0	398	425	0	834
R22	1545	275	65	14	146	80	33	16	0	0	115	84	382	0	0	2	141	349	804	365	223	0	753	0	0	14	0	456	599	0	828
R233	1854	503	134	27	230	112	97	48	16	0	323	135	320	0	0	1	128	285	719	368	239	0	770	0	0	17	0	489	643	0	842
R240	1882	562	210	41	215	149	117	75	6	0	408	82	396	0	0	2	127	397	724	297	228	0	740	0	0	10	0	466	573	0	779
R243	1489	451	138	27	234	138	56	23	0	0	225	37	356	0	0	2	118	371	846	283	235	0	554	0	0	10	0	415	485	0	703
R245	1161	251	55	11	155	66	17	13	0	0	97	95	244	0	0	2	103	265	681	321	213	0	477	0	0	6	0	388	489	0	580
R260	1634	501	177	32	210	119	87	80	5	0	317	159	318	0	0	2	140	279	698	275	233	0	530	0	0	6	0	396	572	0	690
R43	1475	406	99	25	198	107	77	23	1	0	230	84	372	6	0	2	118	385	760	330	216	0	630	0	0	10	0	386	517	0	666
R45	1662	362	97	23	211	127	20	4	0	0	177	68	420	1	0	3	131	392	1018	392	319	0	967	0	0	9	0	577	528	0	713
R61	1942	621	201	46	260	212	119	27	3	0	423	168	380	0	0	3	143	395	884	310	282	0	767	0	0	14	0	458	635	0	756
R66	1328	330	98	17	194	99	21	16	0	0	161	37	360	0	0	2	115	342	855	348	223	0	622	0	0	8	0	467	426	0	646
R7	1371	314	67	14	171	81	50	12	0	0	165	170	393	0	0	1	94	371	833	336	178	0	610	0	0	10	0	391	578	0	723
R97	1705	445	151	28	166	103	62	81	33	0	310	109	325	0	0	0	129	311	718	356	215	0	765	0	0	8	0	429	583	0	757
R98	1779	455	157	30	178	108	97	70	2	0	332	104	349	0	0	1	146	320	766	342	278	0	775	0	0	8	0	471	567	0	732
R99	1670	453	115	29	240	179	28	6	0	0	251	72	368	0	0	3	130	335	686	302	238	0	691	0	0	8	0	450	471	0	694
MEAN	1781.3	478.42	140.48	28.42	239.04	134.16	72.76	30.04	2.42	0	285.24	86.82	384.86	0.46	0	1.66	142.54	376.62	862.62	342.24	269.54	0	740	0	0	8.92	0	492.2	591.28	0	788.12
SD	281.485	133.142	52.1291	12.3406	68.4663	43.643	41.2145	25.4398	5.61736	0	108.433	38.6532	62.2565	1.2811	0	1.31878	21.2346	69.5974	108.344	34.8282	44.593	0	135.801	0	0	3.28161	0	65.795	93.0679	0	97.6998
MIN	1161	251	55	11	146	66	11	4	0	0	97	27	244	0	0	0	87	265	619	250	178	0	402	0	0	3	0	353	394	0	580
MAX	2386	818	265	63	428	249	209	91	33	0	547	199	636	6	0	5	188	702	1124	407	369	0	967	0	0	17	0	633	769	0	1016
MEDIAN	1753.5	454.5	136	27	223.5	125	64	21	0	0	257	81	381	0	0	2	141.5	370.5	855.5	349	272.5	0	757	0	0	9.5	0	490	592.5	0	788
platinum-resistant patients
Footnotes:
*Effect was predicted using SnpEff v. 5.0e tool. Possible values are: LOW, MODIFIER, MODERATE, HIGH.
**Somatic filters based on FilterMutectCalls v4.2.4.1 tool
FAIL	Fail the site if all alleles fail but for different reasons.
PASS	Site contains at least one allele that passes filters
base_qual	alt median base quality
clustered_events	Clustered events observed in the tumor
contamination	contamination
duplicate	evidence for alt allele is overrepresented by apparent duplicates
fragment	abs(ref - alt) median fragment length
germline	Evidence indicates this site is germline, not somatic
haplotype	Variant near filtered variant on same haplotype.
low_allele_frac	Allele fraction is below specified threshold
map_qual	ref - alt median mapping quality
multiallelic	Site filtered because too many alt alleles pass tumor LOD
n_ratio	Ratio of N to alt exceeds specified ratio
normal_artifact	artifact_in_normal
orientation	orientation bias detected by the orientation bias mixture model
panel_of_normals	Blacklisted site in panel of normals
position	median distance of alt variants from end of reads
possible_numt	Allele depth is below expected coverage of NuMT in autosome
slippage	Site filtered due to contraction of short tandem repeat region
strand_bias	Evidence for alt allele comes from one read direction only
strict_strand	Evidence for alt allele is not represented in both directions
weak_evidence	Mutation does not meet likelihood threshold
