# Supplementary material for: Whole-exome sequencing of epithelial ovarian carcinomas differing in resistance to platinum therapy
Source: Life Sci Alliance. 2022 Oct 13;5(12):e202201551. doi: 10.26508/lsa.202201551 (PMC9574568; doi:10.26508/lsa.202201551)
Supplement: Supplementary file 3 [file LSA-2022-01551_TableS3.xlsx]

## Sheet: Table S3
Supplementary Table S3: Top 20 genes scored by FLAGS
FLAGS taken from Shyr et al. 2014
HGNC gene symbol
AHNAK
AHNAK2
DNAH11
DNAH17
DST
FLG
HMCN1
HSPG2
LAMA5
MACF1
MUC16
MUC17
MUC5B
NEB
OBSCN
PLEC
SYNE1
SYNE2
TTN
USH2A
