# Supplementary material for: Whole-exome sequencing of epithelial ovarian carcinomas differing in resistance to platinum therapy
Source: Life Sci Alliance. 2022 Oct 13;5(12):e202201551. doi: 10.26508/lsa.202201551 (PMC9574568; doi:10.26508/lsa.202201551)
Supplement: Supplementary file 4 [file LSA-2022-01551_TableS4.xlsx]

## Sheet: Table S4
Supplementary Table S4: Single base substitution (SBS) mutational signatures in all patients										SBSs used for analysis in bold
										platinum-resistant patients
Signature	PL11	PL20	PL25	PL29	PL31	PL34	PL3	PL41	R102	R107	R109	R111	R112	R115	R117	R118	R11	R121	R122	R123	R127	R128	R133	R139	R143	R144	R150	R154	R155	R159	R15	R160	R167	R168	R17	R21	R22	R233	R240	R243	R245	R260	R43	R45	R61	R66	R7	R97	R98
SBS1	0.15	0	0.06	0.15	0.03	0.1	0	0.14	0.1	0.14	0.08	0	0	0.02	0.04	0.04	0.02	0.09	0	0	0.07	0	0.02	0.03	0	0	0.09	0	0	0.03	0.05	0	0	0.01	0.07	0.13	0.04	0	0	0.13	0	0.05	0	0.12	0	0.1	0	0.03	0
SBS2	0.04	0.01	0.01	0.01	0.06	0	0.01	0.01	0.02	0	0.02	0.02	0.04	0.03	0.04	0.01	0.03	0.02	0.01	0.02	0	0.03	0.01	0	0.02	0.01	0.01	0.03	0.04	0.03	0.01	0	0.05	0	0.03	0.01	0	0.04	0.02	0	0	0	0.02	0.04	0.02	0.03	0.01	0.02	0.02
SBS3	0	0.23	0.18	0	0.11	0	0	0	0.11	0.02	0.37	0	0.06	0.06	0	0	0.07	0.22	0.13	0	0.25	0.02	0	0.18	0	0.12	0.24	0	0	0	0	0.31	0.17	0.26	0	0	0	0.23	0.16	0	0.04	0.05	0.06	0.02	0	0	0	0.02	0.13
SBS4	0	0.04	0	0	0	0.02	0	0	0	0	0	0	0	0	0	0	0	0	0	0	0	0	0	0	0	0	0	0	0	0	0	0	0.04	0	0	0	0	0	0	0	0	0	0	0	0.08	0	0	0	0
SBS5	0	0.05	0	0	0	0	0	0	0	0	0	0	0	0	0	0	0	0	0	0	0	0	0	0	0	0	0	0	0	0	0	0	0	0	0	0	0	0	0	0	0	0.1	0.25	0	0	0	0	0	0
SBS6	0	0.23	0	0	0.12	0	0.15	0.05	0.08	0.06	0	0.11	0.08	0.19	0.03	0.09	0.09	0.01	0.12	0.1	0	0.12	0	0.05	0.11	0.12	0	0.18	0.08	0	0.03	0.16	0.1	0.12	0.07	0	0	0.1	0.07	0.09	0.21	0	0.03	0	0.21	0.09	0.09	0.11	0.05
SBS7a	0	0.03	0.01	0	0	0.05	0	0	0	0	0	0	0	0	0	0	0	0	0	0	0	0	0	0	0	0	0	0	0	0.02	0	0	0.01	0	0	0	0	0	0	0	0	0	0	0	0	0	0	0	0
SBS7b	0	0.02	0	0	0	0	0	0	0	0	0	0	0	0	0	0	0	0	0	0	0.01	0.03	0	0	0	0	0	0	0	0	0	0	0	0	0	0	0	0	0	0	0	0	0	0.01	0	0	0	0	0
SBS7c	0	0	0.01	0.01	0	0	0	0.01	0.01	0.03	0	0	0.05	0.01	0.03	0	0.03	0.02	0.03	0	0.03	0.01	0	0	0	0	0.02	0	0	0	0	0	0	0.03	0	0.02	0	0	0	0.03	0	0	0	0.01	0	0.03	0	0	0
SBS7d	0.01	0.04	0	0	0	0.01	0	0.03	0	0	0.02	0	0	0	0	0	0	0.02	0	0	0	0	0	0	0.02	0	0.02	0.02	0.01	0	0.03	0	0	0.01	0.01	0	0	0.01	0.01	0.02	0	0.02	0	0	0	0	0	0	0
SBS8	0	0	0.01	0	0	0.06	0	0	0	0	0	0	0.05	0	0	0	0	0	0	0	0	0	0	0	0	0.04	0	0.2	0	0.05	0	0.02	0.13	0.04	0	0.06	0	0.04	0	0	0	0.1	0	0	0.03	0	0.07	0.12	0.1
SBS9	0	0	0	0	0	0	0	0	0	0	0	0	0	0	0	0	0	0	0	0	0	0	0	0.01	0	0	0	0	0	0	0	0	0	0	0	0	0	0	0	0	0	0	0	0	0	0	0	0	0
SBS10a	0	0	0	0	0	0	0	0	0.01	0	0	0	0	0	0	0	0	0	0	0	0	0	0	0	0	0	0	0	0	0.02	0.02	0	0	0	0	0	0	0	0	0	0	0	0	0	0.01	0	0	0	0
SBS10b	0.04	0.02	0	0	0.02	0.01	0.04	0.04	0	0.01	0	0.01	0	0	0.01	0.05	0.01	0	0	0	0	0.01	0.05	0	0.02	0.01	0	0	0	0	0.07	0.01	0.02	0.01	0.05	0.01	0	0.03	0.02	0	0	0.01	0.02	0	0.01	0.02	0.03	0	0.01
SBS10c	0	0	0	0	0	0	0	0	0	0	0	0	0	0	0	0	0	0	0	0	0	0	0	0	0	0	0	0	0	0	0	0	0	0	0	0	0	0	0	0	0	0	0	0	0	0	0	0	0
SBS10d	0	0	0	0	0	0	0.01	0	0	0	0	0	0	0.04	0	0	0	0	0	0	0	0.01	0	0	0.01	0.01	0	0	0	0	0	0	0	0.02	0	0	0	0	0	0	0	0	0	0	0	0	0.03	0.04	0
SBS11	0	0	0	0	0	0	0	0	0.01	0	0	0	0	0	0	0	0	0	0	0	0	0	0	0	0	0	0	0	0	0	0	0	0	0	0	0	0	0	0	0	0	0	0	0	0	0	0	0	0
SBS12	0	0.05	0	0.01	0	0	0	0	0	0	0	0	0	0	0	0.04	0	0	0	0	0	0	0	0	0.03	0	0	0	0	0.04	0.04	0.05	0	0	0	0.05	0.01	0	0.02	0.11	0.09	0	0.1	0	0.03	0.06	0.11	0.03	0.04
SBS13	0.04	0.02	0	0.01	0.02	0.04	0.04	0	0	0	0.02	0.01	0	0	0.01	0.02	0	0.04	0	0.02	0	0	0.05	0.01	0	0	0	0	0.05	0.03	0.06	0.02	0.05	0.02	0	0	0	0.03	0.04	0	0	0.04	0	0.1	0	0	0	0.01	0.03
SBS14	0	0	0	0	0	0	0	0	0.01	0	0	0	0	0	0	0	0	0	0	0	0	0	0	0	0	0	0	0	0	0.01	0	0	0	0	0	0	0	0	0	0	0	0	0	0	0	0	0	0	0
SBS15	0.04	0	0.01	0	0	0	0.05	0	0	0	0	0.06	0.04	0	0.06	0	0.12	0	0.04	0	0.08	0.04	0.05	0.05	0.09	0	0	0	0.02	0	0.02	0.01	0	0.01	0.03	0.02	0.04	0	0	0	0.05	0.03	0	0	0	0	0.03	0	0
SBS16	0	0	0	0	0	0.03	0.08	0	0	0	0.02	0	0	0	0.05	0.02	0	0	0	0.01	0	0	0	0	0	0.01	0	0	0	0	0.09	0.01	0	0	0	0.03	0	0.01	0	0	0	0	0	0.01	0	0	0	0	0
SBS17a	0	0	0	0.05	0	0	0.02	0	0.03	0.02	0.02	0	0	0	0.02	0.01	0.05	0	0.01	0.06	0	0	0.06	0	0.03	0.02	0.03	0.01	0	0.02	0.01	0	0.02	0	0.03	0	0	0.03	0.02	0	0	0.02	0	0	0	0.03	0	0	0.01
SBS17b	0.01	0.02	0	0	0	0	0	0	0	0	0.01	0	0	0.01	0	0.01	0	0	0	0	0	0	0	0.01	0	0	0	0	0	0.02	0	0	0	0.01	0	0	0	0	0	0	0.01	0	0.01	0	0.01	0	0	0	0
SBS18	0	0.04	0	0	0	0	0	0	0	0.02	0	0	0	0	0	0	0	0	0	0	0	0	0	0	0	0	0	0	0	0	0	0.01	0	0	0	0	0.04	0	0	0	0	0	0	0	0.02	0	0	0	0
SBS19	0.03	0	0.05	0	0	0.1	0.02	0	0	0	0	0	0	0	0	0	0	0.03	0	0	0	0	0	0	0	0.03	0	0	0	0.07	0	0.04	0.02	0.01	0	0.02	0	0.03	0	0.02	0	0	0	0	0	0	0	0.03	0
SBS20	0	0	0	0	0	0.04	0	0	0	0	0	0	0	0.01	0	0.02	0.01	0	0.01	0.03	0	0.05	0	0	0	0	0	0	0.03	0	0	0	0	0	0	0	0	0	0	0	0	0	0.05	0	0.01	0	0	0	0.02
SBS21	0	0	0	0.09	0.08	0	0.02	0.04	0.04	0	0.01	0.04	0.04	0.01	0.09	0	0.03	0.02	0	0.03	0	0	0.03	0.03	0.01	0	0	0	0.02	0	0	0	0.02	0	0.06	0	0	0.06	0.01	0.02	0.02	0	0	0.04	0.02	0.01	0	0	0
SBS22	0.03	0.02	0.01	0	0.04	0	0.03	0	0.04	0.05	0.01	0.04	0.02	0.02	0.04	0.03	0	0	0.02	0	0.01	0.07	0.01	0	0.04	0.05	0.02	0	0.03	0	0.05	0	0	0.03	0.02	0.03	0	0.02	0	0.01	0	0	0	0.03	0	0.01	0	0.05	0
SBS23	0	0	0	0	0.06	0	0	0	0	0.01	0	0	0.01	0	0	0	0.01	0	0	0	0	0.02	0.03	0.02	0	0	0.03	0	0	0	0	0	0	0	0	0	0	0	0.02	0	0.07	0	0	0	0	0	0.06	0.03	0
SBS24	0.03	0.03	0	0.04	0.03	0	0.05	0.07	0.03	0	0.02	0.05	0	0	0	0.03	0	0.05	0.03	0.07	0	0.07	0.02	0.03	0.02	0	0	0	0.01	0.01	0.06	0	0.03	0	0.08	0.1	0.03	0.02	0	0	0.01	0.02	0.11	0.03	0.05	0.06	0.04	0.03	0
SBS25	0	0	0	0	0	0	0	0	0	0	0	0	0	0.07	0	0.15	0	0.01	0	0	0	0	0	0.09	0	0.06	0.01	0	0.08	0.06	0	0	0	0	0.08	0.08	0	0	0.1	0	0	0	0	0.02	0	0	0	0	0
SBS26	0	0	0	0	0	0	0	0.02	0	0.04	0	0	0	0	0	0	0	0	0	0	0	0	0	0	0	0	0	0	0	0.03	0	0	0	0	0	0	0	0	0	0	0	0	0	0.02	0.03	0	0	0	0
SBS27	0.01	0	0	0	0	0	0	0.02	0	0	0	0	0	0	0	0	0.01	0	0	0.02	0	0	0	0	0	0	0	0.02	0	0	0	0	0.01	0	0	0	0	0.01	0.01	0	0	0	0.02	0	0	0	0	0	0
SBS28	0	0	0	0	0	0	0	0	0	0.02	0	0	0	0	0	0	0	0	0	0	0	0	0	0	0	0	0	0.01	0.01	0	0	0	0.01	0.01	0	0	0	0	0	0	0	0	0	0	0	0	0	0	0
SBS29	0.05	0	0.01	0	0	0	0	0	0.02	0.12	0	0	0	0	0	0	0.03	0.03	0	0.05	0	0	0	0	0	0.06	0	0	0.02	0.01	0	0	0.02	0	0	0	0	0.06	0.04	0	0	0.03	0	0	0	0	0	0	0
SBS30	0	0	0.05	0.1	0	0	0.06	0.05	0.03	0.08	0	0	0.02	0.06	0	0.01	0.02	0.02	0	0.02	0.02	0.01	0	0.05	0.09	0.03	0.01	0.01	0	0	0.15	0	0.02	0.07	0.04	0.08	0.06	0	0	0.03	0	0.09	0	0.01	0	0.03	0.11	0	0.03
SBS31	0	0	0	0	0	0	0	0	0	0	0	0	0.06	0	0	0	0	0	0	0	0.01	0	0	0	0	0	0	0	0	0	0	0	0	0	0	0	0	0	0	0	0.07	0	0	0	0.08	0	0.01	0	0
SBS32	0	0	0.07	0	0.01	0.03	0	0	0	0	0.04	0	0	0	0	0.04	0	0	0.03	0	0	0	0	0	0	0.04	0	0.09	0	0.05	0	0	0	0.02	0	0.01	0	0	0	0	0	0	0	0	0	0.06	0	0.05	0
SBS33	0.02	0	0	0	0	0.02	0.06	0	0	0	0	0.02	0	0	0.08	0.02	0.05	0.01	0	0	0.03	0.01	0.06	0.03	0.06	0	0	0	0	0.01	0	0.02	0.02	0.02	0.01	0.02	0	0.01	0	0	0.13	0	0	0	0.02	0	0.03	0	0
SBS34	0	0	0	0	0	0	0	0	0	0	0.01	0	0.01	0	0	0	0	0	0.01	0.02	0	0	0	0.01	0	0	0.01	0	0	0	0	0	0.01	0	0	0	0	0.01	0	0	0	0	0	0	0	0	0	0	0
SBS35	0	0	0	0	0	0	0	0	0	0	0	0	0	0	0	0	0	0	0.02	0	0	0	0	0	0	0	0	0	0	0	0	0	0	0	0	0	0	0	0	0	0	0	0	0	0	0	0.02	0	0
SBS36	0	0	0	0	0	0	0	0	0	0	0	0	0	0	0	0	0	0	0	0	0	0	0	0	0	0	0	0	0	0	0	0	0	0	0	0	0	0	0	0	0	0	0	0	0	0	0	0	0
SBS37	0.02	0	0	0.03	0	0.11	0	0	0.01	0.01	0.02	0.08	0.02	0.04	0.01	0	0.02	0	0	0.01	0	0.08	0.06	0	0.01	0.04	0	0.03	0.03	0	0	0	0.01	0	0	0.07	0.23	0	0.02	0	0	0.13	0.04	0	0	0.05	0.09	0.01	0
SBS38	0	0	0	0	0	0	0	0	0.02	0	0	0	0	0	0	0	0	0	0	0	0	0	0	0	0	0	0	0	0	0	0.01	0	0	0	0	0	0.01	0	0	0	0	0	0	0	0	0	0	0	0
SBS39	0.14	0	0.13	0	0	0.11	0	0.04	0	0.06	0	0.05	0.06	0	0.01	0	0.01	0.01	0.18	0	0	0.03	0	0.09	0.07	0.1	0.05	0.06	0.08	0.21	0.03	0.05	0.03	0.09	0.07	0	0	0	0.12	0.15	0	0.09	0	0.08	0.21	0.03	0.06	0.08	0.05
SBS40	0	0	0.07	0	0	0	0	0	0	0	0	0	0	0	0	0	0	0	0	0	0	0	0	0	0	0	0	0.01	0	0	0	0	0	0	0.04	0	0	0.11	0	0	0	0	0	0	0	0.16	0	0	0
SBS41	0	0	0	0	0	0	0	0	0	0	0	0.03	0	0	0	0	0	0	0	0.08	0	0	0	0	0	0	0	0	0	0	0	0.02	0	0	0	0	0	0	0	0	0	0	0	0	0	0	0.01	0.01	0
SBS42	0	0	0	0.11	0.04	0	0.16	0.06	0.11	0.01	0.12	0.28	0.2	0.09	0.34	0.15	0.2	0	0.09	0.18	0.15	0.21	0.2	0.11	0.15	0.01	0.09	0.01	0.15	0.09	0	0.02	0	0	0.02	0.12	0.16	0	0.02	0.08	0	0	0.03	0.22	0	0	0	0.07	0.21
SBS43	0.02	0	0	0	0	0	0	0	0	0	0	0	0.02	0	0.02	0.03	0	0	0.01	0	0.03	0	0	0	0.01	0	0	0	0	0	0	0	0	0.02	0.02	0	0.04	0	0	0	0.01	0	0	0	0	0	0	0.01	0
SBS44	0.04	0	0.06	0	0.09	0	0	0	0.01	0.03	0	0.03	0.04	0	0	0.04	0	0.1	0	0	0.04	0	0	0	0	0.05	0.09	0.04	0.01	0	0	0	0.16	0.02	0.07	0	0.07	0	0.09	0	0.01	0.09	0.03	0	0	0.01	0	0	0.04
SBS45	0	0	0	0	0	0	0	0	0	0	0	0	0	0	0	0	0	0	0	0	0	0	0	0	0	0	0	0	0	0	0	0	0	0	0	0	0	0	0	0	0	0	0	0	0	0	0	0	0
SBS46	0.12	0	0.09	0	0	0	0.05	0.02	0.09	0.05	0.01	0.05	0.05	0.09	0	0	0	0.05	0.12	0	0.12	0.06	0.05	0.05	0.06	0.09	0.02	0.05	0.08	0	0.03	0.01	0.01	0.05	0	0	0	0.01	0.03	0.03	0.02	0.02	0	0.05	0.02	0	0	0.11	0.03
SBS47	0	0	0	0	0	0	0	0	0	0	0	0	0	0	0	0	0	0	0	0	0	0	0	0	0	0	0	0	0	0	0	0	0	0	0	0	0	0.02	0	0	0	0	0	0.01	0	0	0	0	0
SBS48	0	0	0	0	0	0	0	0	0	0	0	0	0	0	0.01	0	0	0	0	0	0	0	0	0	0	0	0	0	0	0	0	0	0	0	0	0	0	0	0	0	0	0	0	0	0	0	0	0	0
SBS49	0.01	0	0.02	0	0	0	0.01	0	0	0	0	0.02	0.01	0.01	0	0	0	0	0.01	0	0	0	0	0	0.01	0	0.01	0.01	0	0	0	0	0	0.01	0	0.01	0	0	0	0	0.02	0	0	0.02	0	0	0	0	0
SBS50	0.01	0	0.03	0	0	0	0	0.01	0	0	0	0	0	0	0	0.01	0	0	0.02	0	0	0	0	0	0	0	0.05	0.05	0.04	0.03	0	0.03	0	0.02	0.01	0	0.01	0	0	0	0	0	0	0.01	0	0	0	0	0
SBS51	0	0	0.05	0	0	0	0.05	0	0.02	0.01	0	0.01	0	0	0.01	0	0.04	0.03	0	0.01	0	0.02	0.06	0.04	0	0	0.05	0.02	0	0.01	0	0	0	0	0.04	0.02	0.04	0	0	0	0.04	0	0.01	0	0	0	0	0	0.03
SBS52	0.03	0	0	0	0	0	0	0	0	0.01	0	0	0	0	0	0.01	0.01	0	0	0.01	0.02	0	0.03	0	0.01	0.01	0.03	0.02	0.02	0	0	0	0	0	0	0.01	0	0	0	0	0	0	0	0	0	0.02	0	0	0
SBS53	0	0	0	0.01	0	0	0	0	0	0	0	0.03	0.02	0.02	0.03	0.02	0	0	0	0	0.01	0	0.01	0	0	0.03	0	0	0	0	0	0	0	0	0	0	0.04	0	0	0	0	0	0	0	0	0	0	0	0
SBS54	0.06	0.05	0.03	0.05	0.14	0.05	0.05	0.06	0.07	0.05	0.04	0.06	0.08	0.09	0.06	0.03	0.07	0.09	0.06	0.08	0.04	0.04	0.09	0.03	0.04	0	0.06	0.07	0.1	0.04	0.19	0.01	0.02	0.01	0.05	0.05	0.06	0.04	0.03	0.08	0.07	0.04	0.05	0.06	0.06	0.12	0.07	0.04	0.04
SBS55	0	0	0	0	0	0	0	0	0	0	0	0	0	0	0	0	0	0	0	0	0.01	0	0	0	0	0	0	0	0	0	0	0	0	0	0	0	0	0	0	0	0	0	0	0	0	0	0	0	0
SBS56	0	0	0	0	0	0	0	0	0	0	0	0	0	0	0	0	0.01	0	0	0	0	0	0	0	0	0	0	0	0	0	0	0	0	0	0	0	0	0	0	0.03	0	0	0	0	0	0	0	0	0
SBS57	0.01	0	0	0	0	0	0.03	0.13	0.03	0.01	0	0.01	0	0	0	0	0	0	0.01	0	0.01	0.03	0	0	0	0	0	0	0	0.04	0	0.03	0	0	0	0.02	0	0	0	0	0.09	0	0.05	0	0	0.02	0	0	0
SBS58	0	0	0	0	0	0	0	0	0.04	0	0	0	0	0	0	0.06	0	0	0.01	0	0	0	0	0	0	0	0	0	0.07	0.04	0	0	0	0	0	0	0.01	0	0	0.02	0	0.04	0	0.01	0.02	0	0	0.01	0.03
SBS59	0.02	0	0	0.01	0	0	0.01	0.03	0.02	0	0.02	0	0.01	0.01	0	0	0	0.01	0	0	0	0	0	0	0	0	0.01	0	0	0.01	0	0.02	0	0.01	0	0.01	0	0	0	0	0	0	0	0.01	0	0.01	0.01	0	0.02
SBS60	0	0	0	0.01	0	0.01	0	0	0	0.01	0	0	0	0	0	0	0	0	0	0	0	0	0	0	0	0	0	0	0	0	0	0	0	0	0	0	0	0	0	0	0	0	0	0	0	0	0	0	0
SBS84	0	0	0.03	0.01	0	0.04	0	0.08	0	0.05	0	0	0	0	0	0	0	0.03	0	0	0	0	0	0	0	0	0.02	0.02	0	0	0	0	0	0.01	0	0	0	0.01	0.03	0.01	0	0	0	0	0	0	0	0	0
SBS85	0	0	0	0	0	0	0	0	0	0	0.01	0	0	0	0	0	0	0.05	0	0	0	0	0	0	0	0	0	0.01	0	0	0	0	0	0	0	0	0	0	0	0	0	0	0	0.01	0	0	0	0	0
SBS86	0	0	0	0.04	0	0	0	0	0	0.01	0	0	0	0	0	0.02	0	0	0	0.01	0	0.01	0	0	0	0	0.03	0	0	0	0	0.03	0	0	0	0	0	0.01	0.03	0	0	0	0.03	0	0	0	0.01	0.06	0
SBS87	0	0.1	0	0.07	0.1	0.09	0.02	0	0.02	0.06	0.02	0.01	0.01	0.09	0.02	0.01	0.08	0.03	0.01	0.14	0	0.04	0.04	0	0.02	0.04	0	0.05	0.01	0.03	0.02	0	0.01	0	0.03	0	0.08	0.05	0.04	0.02	0	0	0.07	0.05	0.02	0	0.07	0.03	0.03
SBS88	0	0	0	0	0.05	0	0	0.01	0.01	0	0.01	0	0	0	0	0	0	0.02	0	0	0.02	0	0.05	0	0.02	0	0	0	0	0	0	0	0	0.04	0	0	0.01	0	0.05	0	0	0.01	0	0.01	0	0.02	0	0	0.03
SBS89	0	0	0	0	0	0.05	0	0.06	0	0	0	0	0	0	0	0	0	0	0	0	0	0	0	0	0	0.01	0	0	0	0	0	0.08	0	0	0.05	0	0	0	0	0.12	0	0.02	0	0	0	0.03	0	0	0.04
SBS90	0	0	0.01	0	0	0	0	0	0	0	0.01	0	0.01	0	0	0	0	0	0	0	0.01	0	0.01	0.01	0	0	0	0	0	0	0	0	0	0	0	0	0	0.01	0	0	0	0	0.01	0	0	0	0	0	0
SBS91	0	0	0	0	0	0	0	0	0	0	0	0	0	0.01	0	0	0	0	0	0	0	0	0.01	0	0	0	0	0	0	0	0.01	0.01	0	0.01	0	0	0	0	0.01	0	0	0	0.02	0	0	0	0.03	0	0
SBS92	0	0	0	0	0	0	0	0	0	0	0	0	0	0	0	0	0	0	0	0	0	0	0	0	0	0	0	0	0	0	0	0	0	0	0	0	0	0	0	0	0	0	0	0	0	0	0	0	0
SBS93	0.03	0	0	0.17	0	0	0	0	0	0	0	0	0	0	0	0	0	0	0	0	0	0	0	0	0	0	0	0	0	0	0	0	0	0	0	0.01	0	0	0	0	0	0	0	0	0	0	0	0	0
SBS94	0	0	0	0	0	0.02	0	0	0	0	0.09	0	0	0.04	0	0.03	0	0	0.03	0	0	0	0	0.07	0.04	0	0	0	0	0	0	0	0	0	0	0	0	0	0	0	0.06	0	0	0	0.02	0	0	0	0
[truncated: 2 more columns]
