# Supplementary material for: Whole-exome sequencing of epithelial ovarian carcinomas differing in resistance to platinum therapy
Source: Life Sci Alliance. 2022 Oct 13;5(12):e202201551. doi: 10.26508/lsa.202201551 (PMC9574568; doi:10.26508/lsa.202201551)
Supplement: Supplementary file 5 [file LSA-2022-01551_TableS5.xlsx]

## Sheet: Table S5
Supplementary Table S5: Basic description of somatic copy number variations in EOC patients
Patient ID	CNVs	CN_0	CN_1	CN_2	CN_3	CN_>3	Average_size (bp)
PL11	65	0	6	0	53	6	7019340
PL20	37	0	9	0	20	8	2829230
PL25	361	6	110	0	149	96	5802430
PL29	37	0	2	0	12	23	3578740
PL3	72	0	25	0	31	16	18425100
PL31	128	0	42	0	73	13	21101100
PL34	141	0	32	0	90	19	7763480
PL41	102	3	22	0	47	30	14576900
R102	351	5	85	0	177	84	3791590
R107	173	1	53	0	81	38	11102400
R109	299	3	94	0	143	59	7297930
R11	122	2	57	0	51	12	13778800
R111	25	0	1	0	16	8	1287010
R112	119	1	43	0	53	22	10385900
R115	100	2	27	0	58	13	9114710
R117	83	0	27	0	42	14	6904670
R118	201	0	78	0	101	22	9302420
R121	174	0	78	0	76	20	9795120
R122	223	0	73	0	119	31	6687680
R123	131	1	37	0	65	28	10809300
R127	278	6	86	0	138	48	7536930
R128	313	7	99	0	139	68	6141550
R133	81	0	5	0	71	5	4583930
R139	131	0	52	0	75	4	8094770
R143	214	1	91	0	104	18	6866020
R144	128	0	43	0	64	21	8546190
R15	68	0	10	0	54	4	3372020
R150	177	0	71	0	82	24	10465700
R154	295	2	102	0	135	56	6189180
R155	143	0	66	0	61	16	7441530
R159	219	3	69	0	98	49	8522130
R160	235	0	63	0	126	46	5199010
R167	259	2	72	0	145	40	10216100
R168	126	1	45	0	62	18	14423100
R17	89	0	46	0	29	14	13405100
R21	24	0	2	0	15	7	930014
R22	24	0	0	0	19	5	745937
R233	158	33	36	0	56	33	11076100
R240	292	11	87	0	128	66	6037000
R243	216	1	45	0	128	42	6460180
R245	37	0	2	0	24	11	1057570
R260	147	5	62	0	53	27	10707900
R43	196	2	59	0	104	31	13043000
R45	83	0	21	0	51	11	9646810
R61	419	14	131	0	163	111	4628690
R66	43	0	3	0	30	10	7967650
R7	75	0	36	0	30	9	10542800
R97	164	9	55	0	66	34	8616400
R98	305	7	119	0	136	43	7511890
R99	80	0	20	0	55	5	7206690
MEAN	159.26	2.56	49.98	0	77.96	28.76	8.17071e+06
SD	99.1729	5.40657	34.4754	0	44.2668	24.3038	4.17909e+06
MIN	24	0	0	0	12	4	745937
MAX	419	33	131	0	177	111	21101100
MEDIAN	136	0	45.5	0	65.5	21.5	7650205
platinum-resistant patients
Abbreviations: CNV = copy number variation
	CN_0 = CNV with zero copies
	CN_1 = CNVs with one copy
	CN_2 = CNVs with two copies
	CN_3 = CNVs with three copies
	CN_>3 = CNVs with more than three copies
