# Supplementary material for: Whole-exome sequencing of epithelial ovarian carcinomas differing in resistance to platinum therapy
Source: Life Sci Alliance. 2022 Oct 13;5(12):e202201551. doi: 10.26508/lsa.202201551 (PMC9574568; doi:10.26508/lsa.202201551)
Supplement: Supplementary file 6 [file LSA-2022-01551_TableS6.xlsx]

## Sheet: Table S6
Supplementary Table S6: Counts of germline variants in EOC patients with the predicted functional effects
Patient ID	Variants_ALL	Variants_PASSed*	Variants_MODERATE_effect**	Variants_HIGH_effect**
PL11	39810	34968	8971	250
PL20	39421	34926	8850	238
PL25	39849	35764	9020	238
PL29	38241	32991	8460	224
PL3	39796	35296	9212	266
PL31	38638	32793	8580	234
PL34	38303	32072	8499	250
PL41	39167	34008	8823	231
R102	39376	34705	8851	229
R107	36523	28739	7793	262
R109	38166	32335	8479	253
R11	39898	35355	8926	249
R111	39685	35266	9055	258
R112	39280	34127	8937	261
R115	38968	33864	8890	263
R117	38449	33024	8593	246
R118	38301	33317	8732	254
R121	38937	33737	8939	286
R122	39270	33717	8937	280
R123	39501	35320	9020	230
R127	38986	33675	8805	266
R128	38800	34010	8779	248
R133	38646	33811	8681	261
R139	40284	36238	9130	271
R143	39315	34095	8696	246
R144	37860	31731	8474	287
R15	40065	35478	9107	233
R150	38794	33853	8809	249
R154	39900	35858	9087	258
R155	39097	33994	8817	261
R159	37923	32207	8483	259
R160	39437	34928	8918	264
R167	39885	36007	9033	230
R168	39915	35839	9114	230
R17	39532	35033	8907	258
R21	39773	34734	9036	275
R22	39250	34111	8895	250
R233	39025	34452	8832	251
R240	39464	35326	9085	258
R243	37794	31505	8321	232
R245	37247	31484	8424	250
R260	38211	32611	8395	238
R43	38862	33024	8789	247
R45	39933	35299	9090	259
R61	39030	34101	8716	255
R66	38577	32725	8559	256
R7	38460	32016	8588	259
R97	40113	35556	9124	255
R98	40019	35692	9129	284
R99	38907	33902	8797	255
MEAN	39053.7	33992.4	8803.74	252.94
SD	785.472	1480.06	270.238	15.1002
MIN	36523	28739	7793	224
MAX	40284	36238	9212	287
MEDIAN	39132	34052.5	8841	254.5
platinum-resistant patients
Footnotes:
*Germline filters based on VariantFiltration v4.2.4.1 tool
**Effect was predicted using SnpEff v. 5.0e tool. Possible values are: LOW, MODIFIER, MODERATE, HIGH.
