# Supplementary material for: Whole-exome sequencing of epithelial ovarian carcinomas differing in resistance to platinum therapy
Source: Life Sci Alliance. 2022 Oct 13;5(12):e202201551. doi: 10.26508/lsa.202201551 (PMC9574568; doi:10.26508/lsa.202201551)
Supplement: Supplementary file 7 [file LSA-2022-01551_TableS7.xlsx]

## Sheet: Table S7
Supplementary Table S7: Analysis of single somatically mutated genes according to the platinum resistance status
Hugo_Symbol	Resistant (N)	Sensitive (N)	p-value crude	OR	95% CI low	95% CI high	p-value adjusted
TP53	19	20	0.033	9.16	1.11	432.54	0.618
PABPC3	9	23	0.035	0.26	0.06	0.99	0.618
FRG2B	1	8	0.067	0.15	0.00	1.29	0.618
KDM6B	0	5	0.075	0.00	0.00	1.55	0.618
MAGEL2	0	5	0.075	0.00	0.00	1.55	0.618
PI4KA	0	5	0.075	0.00	0.00	1.55	0.618
SLIT1	0	5	0.075	0.00	0.00	1.55	0.618
ADAMTS7	5	2	0.100	4.52	0.64	52.83	0.647
MUC5AC	5	2	0.100	4.52	0.64	52.83	0.647
MUC3A	4	13	0.129	0.33	0.07	1.39	0.707
RBMXL1	10	8	0.134	2.69	0.71	10.71	0.707
RBMX	14	14	0.148	2.61	0.70	10.73	0.715
ADGRE2	6	4	0.171	2.73	0.54	15.50	0.761
FBN3	1	6	0.219	0.22	0.00	2.02	0.774
ZNF468	1	6	0.219	0.22	0.00	2.02	0.774
TNS1	5	3	0.240	2.93	0.49	21.57	0.774
DCHS1	2	8	0.279	0.31	0.03	1.85	0.774
KMT2C	2	7	0.285	0.37	0.03	2.28	0.774
BRD7	3	9	0.317	0.42	0.06	2.04	0.774
CFTR	3	9	0.317	0.42	0.06	2.04	0.774
TFAM	3	9	0.317	0.42	0.06	2.04	0.774
TUBB8B	3	9	0.317	0.42	0.06	2.04	0.774
SLC35G4	6	14	0.377	0.50	0.12	1.86	0.774
HCRT	1	5	0.381	0.27	0.01	2.70	0.774
IFITM3	1	5	0.381	0.27	0.01	2.70	0.774
IQSEC2	1	5	0.381	0.27	0.01	2.70	0.774
LRP8	1	5	0.381	0.27	0.01	2.70	0.774
PRAMEF2	1	5	0.381	0.27	0.01	2.70	0.774
SLC24A1	2	6	0.450	0.45	0.04	2.92	0.774
SULT1A2	2	6	0.450	0.45	0.04	2.92	0.774
TSKU	2	6	0.450	0.45	0.04	2.92	0.774
VKORC1L1	2	6	0.450	0.45	0.04	2.92	0.774
PKD1	5	4	0.454	2.13	0.39	12.54	0.774
AK2	5	5	0.494	1.65	0.32	8.52	0.774
RP1L1	5	5	0.494	1.65	0.32	8.52	0.774
SLC35G5	5	5	0.494	1.65	0.32	8.52	0.774
TGFBR2	5	5	0.494	1.65	0.32	8.52	0.774
ASTE1	4	9	0.522	0.59	0.11	2.61	0.797
OR2T8	7	8	0.547	1.47	0.36	5.94	0.813
FAM205A	2	5	0.687	0.56	0.05	3.92	0.958
KRT38	2	5	0.687	0.56	0.05	3.92	0.958
CSPG4	3	6	0.724	0.71	0.10	3.91	0.958
ANKRD36	5	6	0.736	1.33	0.27	6.30	0.958
MUC12	5	10	0.754	0.67	0.15	2.74	0.958
TUBB8	6	11	0.763	0.74	0.18	2.87	0.958
PABPC1	11	14	0.773	1.39	0.39	5.07	0.958
SLC9B1	9	12	0.776	1.22	0.33	4.46	0.958
ANKRD36C	5	7	1.000	1.09	0.23	4.90	1.000
EVPL	4	5	1.000	1.24	0.21	6.79	1.000
FOLH1	4	6	1.000	1.00	0.18	5.03	1.000
GBP7	4	5	1.000	1.24	0.21	6.79	1.000
GOLGA6L2	5	8	1.000	0.92	0.20	3.95	1.000
KRTAP5-7	3	5	1.000	0.88	0.12	5.27	1.000
OXR1	3	5	1.000	0.88	0.12	5.27	1.000
TPSAB1	4	7	1.000	0.82	0.15	3.92	1.000
TPTE	3	5	1.000	0.88	0.12	5.27	1.000
YY1	4	7	1.000	0.82	0.15	3.92	1.000
ZNF717	15	22	1.000	1.09	0.25	5.10	1.000
