# Supplementary material for: Whole-exome sequencing of epithelial ovarian carcinomas differing in resistance to platinum therapy
Source: Life Sci Alliance. 2022 Oct 13;5(12):e202201551. doi: 10.26508/lsa.202201551 (PMC9574568; doi:10.26508/lsa.202201551)
Supplement: Supplementary file 8 [file LSA-2022-01551_TableS8.xlsx]

## Sheet: Table S8
Supplementary Table S8: List of co-occurring and mutually exclusive genes according to the platinum resistance status
Only significant events shown including FLAGs (ref. [35])
Gene1	Gene2	pValue	Event	event_ratio
Resistant (N=20)
PABPC3	PABPC1	0.010	Co_Occurence	8/4
TGFBR2	SLC35G4	0.014	Co_Occurence	4/3
MUC5B	MUC12	0.031	Co_Occurence	4/4
OR2T8	MUC5AC	0.031	Co_Occurence	4/4
RBMXL1	ADAMTS7	0.032	Co_Occurence	5/5
RBMXL1	MUC5AC	0.032	Mutually_Exclusive	0/15
TUBB8	SLC35G4	0.037	Co_Occurence	4/4
Sensitive (N=30)
TTN	TP53	0.004	Co_Occurence	11/9
PABPC3	MUC3A	0.010	Co_Occurence	13/10
MUC5B	TP53	0.010	Co_Occurence	10/10
MUC5B	TTN	0.015	Co_Occurence	7/7
MUC5B	TUBB8	0.015	Co_Occurence	7/7
PABPC3	TTN	0.029	Co_Occurence	11/12
TPSAB1	KMT2C	0.033	Co_Occurence	4/6
MUC5B	MUC12	0.045	Co_Occurence	6/8
PABPC1	TFAM	0.046	Co_Occurence	7/9
MUC3A	ZNF717	0.049	Mutually_Exclusive	7/21
FLAGs highlighted
