# Supplementary material for: Whole-exome sequencing of epithelial ovarian carcinomas differing in resistance to platinum therapy
Source: Life Sci Alliance. 2022 Oct 13;5(12):e202201551. doi: 10.26508/lsa.202201551 (PMC9574568; doi:10.26508/lsa.202201551)
Supplement: Supplementary file 9 [file LSA-2022-01551_TableS9.xlsx]

## Sheet: Table S9
Supplementary Table S8: Analysis of somatically mutated pathways according to the platinum resistance status
Hugo_Symbol	Resistant (N)	Sensitive (N)	p-value crude	OR	95% CI low	95% CI high	p-value adjusted
TP53	19	21	0.037	7.87	0.94	374.58	0.210
Hippo	6	19	0.042	0.26	0.06	0.96	0.210
TGF-Beta	6	5	0.311	2.11	0.45	10.52	1.000
PI3K	6	6	0.506	1.70	0.37	7.77	1.000
NOTCH	7	12	0.774	0.81	0.21	3.10	1.000
MYC	2	3	1.000	1.00	0.08	9.66	1.000
RTK-RAS	12	18	1.000	1.00	0.27	3.75	1.000
Cell_Cycle	2	4	1.000	0.73	0.06	5.71	1.000
NRF2	0	0	1.000	ND	ND	ND	1.000
WNT	8	13	1.000	0.87	0.23	3.17	1.000
ND=not determined due to zero values in some of the compared groups
