# Supplementary material for: Whole-exome sequencing of epithelial ovarian carcinomas differing in resistance to platinum therapy
Source: Life Sci Alliance. 2022 Oct 13;5(12):e202201551. doi: 10.26508/lsa.202201551 (PMC9574568; doi:10.26508/lsa.202201551)
Supplement: Supplementary file 10 [file LSA-2022-01551_TableS10.xlsx]

## Sheet: Table S10
Supplementary Table S10: List of all somatically mutated genes according to the platinum resistance status
Genes exclusively mutated in sensitive	Genes exclusively mutated in resistant
Sensitive genes SPECIFIC (N=2654)	Resistant genes SPECIFIC (N=1202)
AAMP	AADACL3
AASDH	AARS2
ABCA12	AATK
ABCA13	ABCA10
ABCA3	ABCA8
ABCA4	ABCB8
ABCA5	ABCC11
ABCA7	ABCC2
ABCA9	ABCE1
ABCB5	ABHD12
ABCC12	ABHD15
ABCC6	ABHD6
ABCC6P1	ABRAXAS2
ABCC9	AC006059.2
ABCG1	AC011455.2
ABHD10	ACBD4
ABHD18	ACD
ABLIM1	ACKR3
AC008878.3	ACTA2
AC008982.1	ACTN1
AC015818.3	ACYP2
AC022414.1	ADAM15
AC023055.1	ADAM23
AC037459.1	ADAM7
AC053503.6	ADAMTSL1
AC058822.1	ADCY2
AC068775.1	ADD2
AC069368.1	ADGB
AC073111.4	ADGRB1
AC138393.2	ADGRB2
AC245060.7	ADGRD1
ACAD10	ADGRE3
ACAD8	ADGRF4
ACADL	ADH5
ACADM	ADPGK
ACAP3	AFF3
ACBD3	AGAP9
ACOT1	AGBL5
ACP4	AGMO
ACSBG2	AICDA
ACSF3	AK9
ACSL4	AKT2
ACSM2B	ALB
ACTB	ALKBH6
ACTL7B	ALPK1
ACTN3	ALPP
ACTN4	AMBRA1
ACTRT1	AMFR
ACTRT2	AMHR2
ACVR2B	ANAPC2
ADA2	ANGPTL6
ADAD2	ANKFN1
ADAM19	ANKIB1
ADAM33	ANKRD36B
ADAMTS17	ANKRD50
ADAMTS2	ANKRD66
ADAMTS5	ANKS1B
ADAMTSL2	ANO2
ADAMTSL3	ANO6
ADAP1	ANOS1
ADAT3	ANXA2R
ADCK1	AP002512.3
ADCK2	AP006333.1
ADCK5	APOBR
ADCY1	APOL5
ADCY5	APRT
ADCY7	AQP4
ADD3	AQP5
ADGRB3	ARFGAP2
ADGRF1	ARHGAP33
ADGRF2	ARHGAP44
ADGRG1	ARHGEF19
ADGRL1	ARID1B
ADH4	ARID2
ADNP2	ARID3A
ADPRHL1	ARID4A
ADRA2B	ARMC10
ADSS1	ARMC8
AFAP1L2	ARPC4
AFDN	ARPP21
AFP	ARX
AGAP1	ASAP2
AGBL1	ASB15
AHCYL1	ASF1A
AHDC1	ASIC1
AHNAK2	ASIC5
AIM2	ASPSCR1
AIRE	ASTN1
AJM1	ATAD2
AK7	ATAD3C
AKAP11	ATAD5
AKAP13	ATG4A
AKAP4	ATG7
AKAP6	ATL2
AKR1C4	ATP12A
AKT1	ATP13A3
AL021997.3	ATP1B2
AL031681.3	ATP2A2
AL162417.1	AXIN2
AL592490.1	AZI2
ALDH1L1	B3GAT1
ALG1	BABAM1
ALG12	BAP1
ALKAL2	BAX
ALKBH1	BAZ1B
ALKBH2	BBOF1
ALMS1	BCAN
ALOX15	BCAS1
ALPK3	BCL9L
AMBN	BCO1
AMER2	BEAN1
AMER3	BEND5
AMN1	BICC1
AMOT	BIN3
AMY1C	BLNK
ANAPC5	BMP10
ANK2	BORCS6
ANK3	BRAF
ANKFY1	BRD3
ANKK1	BRICD5
ANKLE1	BSG
ANKLE2	BSN
ANKRD11	BSPH1
ANKRD12	BTNL3
ANKRD13B	BTNL9
ANKRD17	C10orf95
ANKRD18A	C11orf95
ANKRD2	C12orf43
ANKRD24	C12orf50
ANKRD30A	C15orf65
ANKRD31	C16orf74
ANKRD34A	C17orf80
ANKRD39	C1orf87
ANKRD55	C1QL2
ANO7	C1QTNF9
ANTKMT	C21orf91
ANXA11	C2CD2
AOC2	C2CD6
AP002748.5	C2orf69
AP1AR	C6
AP1B1	C8G
AP1G1	CA11
AP1M2	CABP4
AP1S3	CACNA2D1
AP4E1	CAD
AP5M1	CALCOCO2
AP5Z1	CALML4
APBB1	CAPZB
APBB2	CARS2
APC	CASTOR3
APC2	CASZ1
APCS	CATSPER2
APLP1	CATSPER4
APLP2	CAVIN2
APOBEC3G	CBR4
APOBEC3H	CCDC106
APOH	CCDC107
APOL4	CCDC115
AQP12B	CCDC178
AQP3	CCDC198
AR	CCDC50
ARAP3	CCDC61
ARFIP2	CCDC7
ARHGAP15	CCDC71L
ARHGAP22	CCDC81
ARHGAP24	CCKBR
ARHGAP29	CCL26
ARHGAP32	CCN4
ARHGAP39	CCNE1
ARHGAP9	CCR9
ARHGDIG	CD177
ARHGEF15	CD276
ARHGEF2	CD300H
ARHGEF25	CD300LG
ARID1A	CD68
ARL13B	CD84
ARMC4	CDC14B
ARMC5	CDC25A
ARMC6	CDCA2
ARMC9	CDH1
ARMCX1	CDH15
ARMH3	CDH19
ARRB1	CDH22
ARRDC2	CDH5
ARRDC5	CDHR2
AS3MT	CDK12
ASAH2	CDK9
ASAP1	CDKN2D
ASB16	CDON
ASH1L	CDV3
ASIC4	CELSR2
ASL	CELSR3
ASMT	CENPP
ASPDH	CEPT1
ASPM	CFAP54
ASTL	CFAP73
ASXL2	CFH
ATG14	CGAS
ATG2A	CGB2
ATG2B	CGB7
ATG9A	CIR1
ATG9B	CIT
ATL1	CKS2
ATL3	CLASRP
ATM	CLCN1
ATOH1	CLDN2
ATP10A	CLDN5
ATP10B	CLIC6
ATP10D	CLRN2
ATP13A1	CMSS1
ATP1A3	CMTM8
ATP1B1	CNGA1
ATP2B3	CNOT3
ATP2B4	CNTN2
ATP2C1	CNTN4
ATP2C2	CNTNAP5
ATP5F1C	COASY
ATP7A	COL24A1
ATP7B	COL27A1
ATP8A1	COL4A6
ATP8B3	COL5A2
ATP8B4	COL7A1
ATR	COPS4
ATRN	CORO1A
ATRNL1	COTL1
ATRX	CPB1
ATXN2L	CPE
ATXN7L1	CPEB3
AURKA	CPLANE2
AXDND1	CPT1C
B4GALNT3	CPXM2
B4GALT7	CRAT
BAHCC1	CRYBG2
BAHD1	CSAD
BAIAP2L2	CSF2
BARD1	CSGALNACT2
BATF2	CSNK1G3
BAZ2B	CSNK2A2
BBIP1	CTAGE6
BBS10	CTDSPL2
BBS7	CTNNA2
BCAR1	CTSB
BCAS3	CTTNBP2
BCAT2	CUL4A
BCDIN3D	CXCL13
BCL6	CXCR5
BCLAF1	CYLC1
BCOR	CYP11B1
BCORL1	CYP17A1
BCR	CYP2A7
BEND2	CYP4B1
BEST2	CYP4V2
BEX1	CYTH3
BEX4	CYTIP
BGLAP	DAB1
BHLHA9	DACH2
BIRC2	DCAF15
BIRC6	DCAKD
BLOC1S3	DCLK2
BLOC1S4	DCST1
BMP2	DDC
BMPER	DDX5
BMPR1A	DEFB125
BMS1	DENND5A
BNIP5	DENND5B
BOC	DHX37
BPIFB1	DIO1
BPIFB3	DIP2C
BRCA1	DISC1
BRCA2	DLEC1
BRWD1	DMBT1
BTBD10	DMRT3
BUB1	DNAAF1
C10orf71	DNAAF2
C10orf88	DNAH9
C10orf90	DND1
C11orf65	DNHD1
C16orf58	DNMT1
C16orf71	DOC2A
C16orf86	DOCK3
C16orf96	DOCK7
C17orf99	DOK3
C19orf48	DUOX2
C1orf127	DYRK4
C1orf167	DYTN
C1orf50	EARS2
C1orf53	EEF1AKMT3
C1QC	EFCAB7
C1QTNF4	EGFLAM
C1QTNF7	EIF2B4
C22orf42	EIF4A1
C2CD2L	EIF4G1
C2CD4A	ELK3
C2CD4C	ELP5
C2CD5	EMC1
C2orf76	EMILIN2
C2orf78	ENDOG
C3AR1	ENTPD3
C3orf56	EPHX2
C3orf67	EPPK1
C4BPA	EPS15
C4orf45	EPS8
C4orf50	EPX
C5orf38	ERCC4
C5orf58	ERFE
C6orf132	ERVW-1
C7orf50	ESPL1
C7orf77	ESPN
C8B	ESPNP
C9orf43	EVA1C
CA8	EXOC5
CA9	EXOC6B
CAAP1	EXOSC4
CAB39L	EXT1
CABP2	F9
CABS1	FA2H
CACFD1	FAAP100
CACNA1C	FAM131C
CACNA1E	FAM13A
CACNA1F	FAM155B
CACNA1G	FAM180A
CACNA1S	FAM184A
CACNB3	FAM189A2
CACNG3	FAM53C
CACNG6	FAM90A1
CACNG8	FARP1
CADM1	FATE1
CADPS	FBLIM1
CALB1	FBN2
CALHM6	FBXO3
CALML6	FBXO45
CAMK1G	FBXO6
CAMK2B	FBXO9
CAMKK2	FBXW4
CAMTA1	FCGR2A
CAMTA2	FCGR2B
CAND2	FEZF1
CAPN10	FGA
CAPN5	FGF23
CAPN9	FGFBP3
CAPRIN2	FIGNL2
CAPSL	FKBP1B
CARD10	FKBP8
CASK	FKBP9
CASKIN1	FLG2
CASP10	FMR1
CASP8	FNBP1
CASP8AP2	FO681492.1
CASP9	FOXB2
CASQ2	FOXC2
CASR	FOXD4L1
CAST	FOXG1
CATSPER1	FOXP3
CAVIN4	FOXQ1
CBFA2T2	FOXS1
CBWD1	FPGS
CC2D1A	FRMD5
CCDC102B	FRMPD4
CCDC116	FUCA2
CCDC120	FURIN
CCDC146	FUT3
CCDC150	FUT5
CCDC153	FZD2
CCDC154	GAGE2A
CCDC155	GALNT7
CCDC157	GATA5
CCDC159	GATAD1
CCDC180	GBA2
CCDC186	GDF2
CCDC187	GDPD2
CCDC188	GEN1
CCDC33	GFPT1
CCDC40	GFRA4
CCDC60	GGT1
CCDC74B	GLG1
CCDC86	GLRA2
CCDC87	GOLGA8S
CCDC88B	GOLT1A
CCDC88C	GPR137
CCDC97	GPR143
CCL24	GPR150
CCL7	GPR35
CCND2	GPR42
CCNF	GPR62
CCNI	GPT
CCNJL	GRAMD1B
CCNL2	GRIPAP1
CCR4	GRM2
CCR7	GSAP
CCSAP	GSN
CCSER2	GSPT2
CCT6A	GTF3C4
CCT8	GTPBP1
CD19	GTPBP8
CD1E	GTSE1
CD209	GUCY2C
CD248	GUCY2D
CD33	GYPA
CD36	H2AX
CD38	H6PD
CD3EAP	HACD1
CD5L	HAL
CD6	HASPIN
CD72	HCFC1R1
CD82	HCN2
CDC20B	HDX
CDC25B	HELZ2
CDC40	HEPH
CDC42BPB	HERPUD1
CDC42BPG	HES3
CDC42EP1	HES4
CDC73	HGF
CDCA7L	HGFAC
CDH23	HHIPL1
CDH9	HIC1
CDHR1	HIP1R
CDHR4	HJURP
CDIPT	HK2
CDK13	HMCES
CDK16	HMCN1
CDK18	HNRNPCL2
CDK5RAP1	HOOK2
CDR2	HOXA11
CDRT15	HOXD12
CDS2	HS3ST2
CEACAM16	HSD17B7P2
CEBPB	HSD3B1
CECR2	HSDL1
CEL	HSPBP1
CELSR1	HYDIN
CENPF	CHAF1A
CENPU	CHD1
CENPVL3	CHD5
CEP104	CHD7
CEP128	CHKA
CEP135	CHMP4B
CEP76	CHMP6
CEP78	CHPF
CEP83	CHRDL2
CEP97	CHRNA5
CERS6	CHRNA9
CERT1	CHSY3
CES2	CHUK
CES4A	IAH1
CFAP410	IARS1
CFAP43	ICE2
CFAP46	IDUA
CFAP52	IER5L
CFAP57	IFNL2
CFAP65	IFT172
CFAP69	IGF1R
CFAP70	IGFBP7
CFAP74	IGLV3-21
CFC1	IGSF3
CGN	IKBKB
CGNL1	IKZF3
CKB	IL12RB1
CLASP2	IL13
CLCC1	IL13RA2
CLCN7	IL16
CLCNKB	IL17B
CLDN14	IL17RE
CLDN15	IL18BP
CLDN19	IL1R2
CLEC10A	IL25
CLEC11A	IL31
CLEC2D	IL37
CLEC3A	IL9
CLEC4G	ILF3
CLEC9A	INKA1
CLECL1	INSM2
CLHC1	IPO11
CLIP3	IPO7
CLN5	IQCN
CLPX	IQGAP2
CLTB	IRS4
CLTRN	ITGA2
CLU	ITGA2B
CMA1	ITIH6
CMIP	ITPRID1
CMYA5	JAK2
CNDP1	JAKMIP1
CNGB3	JMY
CNKSR3	JPH1
CNNM4	JSRP1
CNOT1	JUNB
CNOT4	KANK3
CNOT6	KAT2A
CNOT6L	KAT5
CNST	KCNAB3
CNTLN	KCNC3
CNTN1	KCNE4
CNTN6	KCNG2
CNTRL	KCNH1
COG7	KCNH3
COL11A1	KCNJ4
COL12A1	KCNJ6
COL14A1	KCNK17
COL1A2	KCNN1
COL20A1	KCNN4
COL22A1	KCNU1
COL26A1	KCTD15
COL2A1	KCTD3
COL4A2	KCTD5
COL4A3	KDELR1
COL5A1	KDM3B
COL6A5	KDM5A
COL6A6	KDM5B
COL8A1	KHDC1
COL9A1	KIAA0232
COL9A3	KIAA1671
COQ2	KIF13B
COQ8A	KIF16B
COQ9	KIF17
CORO2A	KIF21B
COX11	KIF25
CPA2	KIF26A
CPB2	KIF9
CPLANE1	KLHDC7B
CPNE4	KLHL2
CPNE7	KLHL4
CPSF1	KLRC1
CPSF6	KLRC4
CR1	KLRF2
CR2	KMT5C
CRACD	KPNB1
CRACR2A	KPRP
CRAMP1	KRBA1
CRB2	KRT6C
CREB5	KRT77
CREBBP	KRTAP10-6
CRISP1	KRTAP10-7
CRISPLD1	KRTAP12-1
CRISPLD2	KRTAP4-7
CRKL	KSR2
CRTAC1	L1TD1
CRTC3	LAMC2
CRYBB1	LDAH
CSDE1	LDLRAD2
CSF1R	LEMD2
CSF2RB	LHPP
CSKMT	LIMA1
CSMD1	LIMK1
CSMD2	LMOD2
CSNK1E	LOXL1
CSRP1	LRP6
CTBP2	LRRC4B
CTCF	LRRC55
CTDP1	LRRC58
CTNNA1	LRRC7
CTNNA3	LRRIQ1
CTSE	LRRTM4
CTSW	LSM10
CUL7	LSS
CUX1	LTBP3
CUX2	LTBR
CWC22	MACC1
CX3CL1	MACF1
CXCL12	MAD1L1
CXorf38	MAGEH1
CXorf58	MAMLD1
CYB5R3	MAN2B1
CYBB	MAN2C1
CYC1	MANEAL
CYGB	MAP2K2
CYP11B2	MAP3K10
CYP20A1	MAP3K11
CYP24A1	MAP3K3
CYP2A6	MAP4K1
CYP2C18	MAP4K4
CYP2F1	MAP4K5
CYP2W1	MAPK11
CYP3A5	MAPK12
CYP4F12	MAPK3
DAB2IP	MAPRE3
DACT3	MARK2
DAG1	MARVELD3
DBF4B	MAST2
DBX1	MATN4
DBX2	MBD3L2
DCAF17	MBD4
DCAF8L2	MCAM
DCLK1	MCM3AP
DCT	MCOLN3
DCUN1D2	MCUB
DDI1	MDGA1
DDO	MDH2
DDR2	MEGF8
DDRGK1	MEIKIN
DDX10	METTL2B
DDX11	MEX3D
DDX19B	MGARP
DDX23	MICAL1
DDX31	MID2
DDX3X	MINDY2
DDX47	MIS18BP1
DDX56	MITD1
DDX60	MKNK2
DECR1	MLF2
DEDD	MLLT1
DEFB112	MLST8
DEFB115	MLXIPL
DELE1	MOCOS
DENND4A	MOGS
DENND6B	MORF4L2
DEPDC7	MPI
DFFB	MRPL28
DGAT1	MRPL40
DGCR8	MS4A14
DGKA	MSH4
DGKB	MSR1
DGKD	MTA3
DGKI	MTARC2
DGKK	MTM1
DHODH	MTMR2
DHRS4L2	MTNR1B
DHX15	MTPAP
DHX29	MTRR
DHX30	MYADML2
DHX34	MYBBP1A
DCHS1	MYH13
DCHS2	MYH8
DIAPH2	MYO10
DIDO1	MYO18A
DIP2A	MYO1A
DKK1	MYOF
DLG3	MYORG
DLGAP3	NAA35
DLGAP4	NAB2
DLK2	NAF1
DLL3	NAP1L3
DLX3	NAPB
DLX4	NAT14
DMAC2	NAV1
DMKN	NCAPH
DMPK	NCF1
DMRT1	NCKAP1L
DNAH1	NDN
DNAH10	NDST4
DNAH12	NDUFA5
DNAH7	NDUFAF7
DNAJA4	NDUFV2
DNAJB1	NEDD1
DNAJB6	NEDD8
DNAJC8	NEK1
DNALI1	NEK9
DNM1	NELFB
DNMT3B	NETO1
DOCK11	NEUROD2
DOCK5	NF2
DOCK8	NFAM1
DPEP1	NFASC
DPP10	NFIX
DPP7	NIN
DPP9	NIPAL1
DPPA4	NKIRAS1
DPPA5	NKX2-3
DPYS	NKX2-5
DPYSL2	NLK
DPYSL3	NLRP9
DRC3	NMS
DRG1	NOA1
DRGX	NODAL
DSCAM	NOL8
DSE	NOP9
DSG1	NOS2
DSG4	NOSIP
DTWD1	NOVA1
DTX1	NPAS3
DUSP10	NPC1
DUSP26	NPHP1
DUSP7	NPHP4
DUSP9	NPRL3
DYNC1I2	NPTX2
DYNC1LI1	NR1D1
DYRK2	NR2C1
DZANK1	NRIP2
DZIP1L	NRP2
EBLN1	NRXN2
EBLN2	NTN3
ECEL1	NTN5
EDN3	NTRK1
EEA1	NUBP2
EEF1AKNMT	NUDT21
EEF2	NUGGC
EEF2KMT	NUTM2A
EFCAB10	NWD1
EFCAB12	NYNRIN
EFCAB3	OCA2
EFCAB5	OGT
EFCAB6	OPA1
EFCC1	OPN3
EFEMP2	OPRL1
EFHB	OR10G6
EFL1	OR11H2
EFNA2	OR11H4
EFR3B	OR13C2
EGFR	OR14A2
EHBP1L1	OR1I1
EHD1	OR1S2
EID2	OR2A2
EIF2A	OR2C3
EIF2AK4	OR2T29
EIF2B2	OR4A15
EIF3B	OR4A47
EIF4B	OR4D9
EIF4G2	OR4K1
EIF4G3	OR51B6
EIF4H	OR52A1
ELAVL2	OR5AK2
ELAVL4	OR5M3
ELF3	OR5R1
ELFN1	OR6C74
ELK1	OR7C1
ELL	ORAI2
ELP1	ORM1
EMCN	OSBPL11
EME2	OSBPL1A
EMILIN3	OSBPL2
EML3	OSBPL8
EML4	OSTM1
EML6	OTOA
EMX2	OTOGL
ENPP1	OXSR1
ENPP3	P2RX6
ENPP4	P3H1
ENTPD1	P4HA3
ENTPD4	PADI3
ENTPD8	PAEP
EOLA2	PALM2AKAP2
EP400	PAOX
EPB41L2	PAPOLG
EPB41L5	PAQR4
EPC1	PAQR5
EPDR1	PAX8
EPG5	PAX9
EPHA3	PBXIP1
EPHB1	PCBP3
EPHB3	PCDHA10
EPN3	PCDHA7
ERBB2	PCDHA9
ERBB3	PCDHB9
ERCC2	PCDHGC4
ERCC5	PCM1
ERICH3	PCSK1N
ESPNL	PCSK4
ESRP1	PDCD2
ESRRA	PDGFRB
ESYT3	PDHA2
ETAA1	PDIA4
ETFB	PDZD4
ETNK1	PEAK3
ETV6	PER2
EVI5L	PEX7
EVX1	PFKFB1
EXD3	PFKL
EXOC1	PGAM4
EXOC4	PGGT1B
EXPH5	PGM3
EXTL1	PHETA1
EZHIP	PHF11
F11	PHLDA1
F12	PHLPP1
F13B	PIK3CB
F2	PILRA
F7	PITX2
F8	PKP3
FAAH	PLA2G6
FAM120C	PLA2G7
FAM126A	PLCB4
FAM153A	PLD2
FAM160A2	PLD4
FAM170B	PLD5
FAM171A2	PLD6
FAM177A1	PLEKHA5
FAM177B	PLEKHA7
FAM178B	PLEKHG6
FAM181B	PLIN5
FAM184B	PLK2
FAM186A	PLSCR3
FAM193A	PLVAP
FAM209B	PLXND1
FAM20B	PMEPA1
FAM20C	PNLIPRP1
FAM221B	PODNL1
FAM24A	POLG
FAM32A	POLR2I
FAM47B	POTEM
FAM50A	POU2F3
FAM71E1	POU3F1
FAM83A	PPARG
FAM83E	PPFIA2
FAM86B2	PPIAL4G
FANCB	PPID
FANCD2	PPP1R26
FANCI	PPP1R3D
FANCM	PPP2R1B
FAT1	PPP2R3C
FAT3	PPP3CC
FAT4	PPP3R2
FBRS	PPRC1
FBXL22	PRAM1
FBXO2	PRAMEF1
FBXO21	PRAMEF19
FBXO30	PRDM15
FBXO32	PRDM5
FBXW10	PRG4
FCN2	PRKACA
FCRL4	PRKAR1B
FCRLB	PRKAR2A
FCSK	PRKDC
FDXR	PRKG2
FER1L6	PRKX
FERMT3	PROSER3
FES	PRPH
FGD1	PRR29
FGF14	PRSS22
FGF3	PRSS23
FGF6	PSD4
FGFR3	PSG3
FHAD1	PTGFRN
FCHO1	PTK2B
FCHSD1	PTK7
FIZ1	PTPN7
FKBP10	PTPRG
FLCN	PTTG1IP
FLNA	PURA
FLNC	PWWP2B
FLT4	PWWP3A
FLYWCH1	PXDNL
FLYWCH2	PXK
FMOD	PYCR2
FN3K	QSOX2
FNBP4	R3HCC1
FNDC1	RAB26
FNDC11	RAB2B
FNDC3A	RAB3D
FOLR3	RAD51AP2
FOXB1	RAP1GAP2
FOXD4L5	RAP2B
FOXP4	RAPSN
FOXR2	RARA
FOXRED2	RARB
FPGT-TNNI3K	RASAL3
FRA10AC1	RASGRF2
FREM1	RASSF4
FREM2	RBM19
FREM3	RBM44
FRMD3	RBM48
FRMD4B	RBMS3
FRMD6	RBP3
FRMD8	RBX1
FRMPD2	RC3H2
FRMPD3	RCOR2
FRRS1	RELN
FRRS1L	RELT
FRS3	REXO1
FRYL	RFPL4A
FRZB	RFX6
FSCN2	RGCC
FUT1	RGMB
FUT11	RGPD4
FUT2	RGS11
FYN	RGS14
FZD9	RGS3
GAA	RGS7
GAB2	RGS9
GABRA1	RHBDL2
GABRA2	RIC1
GABRA5	RIMBP2
GABRA6	RIN3
GABRB3	RIOK3
GABRR2	RIPK1
GABRR3	RIPPLY3
GAD2	RMI1
GADD45GIP1	RNASE1
GADL1	RNASE4
GALK2	RNF40
GALNT11	RNF7
GALNT14	RNGTT
GALNT15	ROCK2
GALNT16	RORB
GALNT18	RP1
GALNT4	RP2
GALNT5	RPAIN
GAREM2	RPE65
GAS7	RPL26
GASK1A	RSPH6A
GATA3	RTL3
GATA4	RUFY2
GATAD2A	S1PR3
GBP1	SALL1
GBP4	SAMD3
GCAT	SBNO1
GCGR	SBSPON
GCK	SCAP
GCNT2	SCAPER
GFRA1	SCARA3
GFRA2	SCG2
GGA2	SDC3
GGTLC1	SDK2
GHDC	SEC11C
GIMAP1	SEC14L5
GIMAP7	SEL1L3
GIMAP8	SEMA3B
GIPC1	SEMA5B
GJA5	SEPTIN9
GJC2	SERBP1
GLE1	SERINC3
GLIS1	SETD1B
GLT6D1	SEZ6L2
GMFB	SFI1
GMNC	SFTPA2
GNA15	SFTPB
GNB4	SH2B2
GNB5	SH2D6
GNL2	SH3D19
GNL3	SH3PXD2B
GNL3L	SH3TC1
GNPDA1	SHANK3
GOLGA6B	SHC1
GOLGA6L4	SHISA4
GOLGA8M	SHISA9
GOLGA8Q	SHISAL1
GOLGB1	SI
GOLM1	SIGIRR
GON4L	SIGLEC7
GORASP1	SIM1
GP5	SIN3A
GPATCH2	SIN3B
GPATCH8	SIPA1L1
GPBAR1	SIVA1
GPC1	SIX2
GPC4	SKIDA1
GPC5	SKIL
GPD1L	SKOR1
GPD2	SLAIN1
GPI	SLC13A2
GPR148	SLC19A1
GPR27	SLC1A1
GPR82	SLC1A5
GPR83	SLC25A1
GPRASP1	SLC25A11
GPRIN2	SLC25A16
GPT2	SLC25A21
GPX7	SLC25A28
GRAMD1A	SLC25A30
GREB1L	SLC25A35
GRHL3	SLC27A4
GRHPR	SLC2A1
GRIA1	SLC32A1
GRID2IP	SLC34A3
GRIFIN	SLC38A1
GRIK3	SLC39A5
GRIN1	SLC41A2
GRIN2B	SLC44A2
GRIN3B	SLC47A1
GRIP2	SLC4A3
GRK2	SLC4A8
GRK7	SLC7A6
GRM4	SLC8A1
GRM5	SLC9A3R2
GRM7	SLCO1B1
GRPEL1	SLCO1B3
GRPEL2	SLF1
GRPR	SLFNL1
GRXCR2	SMAD1
GSDMC	SMAD4
GSDME	SMAP2
GSE1	SMC2
GTF2B	SMIM19
GTF2E1	SMIM21
GTF2H1	SMIM29
GTF2IRD1	SNAP91
GTPBP10	SNRNP200
GUCA1A	SNRPB
GUCY1A2	SNRPN
GYPB	SOAT1
GZMH	SOCS4
H1-10	SON
H2AZ2	SOWAHD
H3C3	SOX9
HAAO	SPACA6
HADH	SPAST
HADHA	SPATA13
HAGHL	SPATA19
HAO1	SPATA20
HAPLN2	SPATA31D1
HAPLN4	SPATA48
HAX1	SPATA9
HBG1	SPEF1
HCAR3	SPEG
HCLS1	SPHK2
HDAC10	SPNS3
HDAC5	SPOUT1
HDAC7	SPTBN2
HDGFL3	SRRM2
HDHD5	SSPO
HEATR5B	ST13
HECA	ST14
HECW2	STAB2
HELB	STAP1
HELZ	STARD5
HEPHL1	STAT2
HES7	STAT3
HEXIM2	STAT5A
HEYL	STAT6
HFM1	STIM1
HGH1	STK11IP
HGSNAT	STK36
HIF3A	STMP1
HINT3	STRA6
HIP1	STT3B
HIPK3	STX5
HIVEP2	STXBP4
HIVEP3	SUCNR1
HLCS	SUPT16H
HLX	SYCP2
HMBS	SYN1
HMGXB3	SYT13
HMGXB4	SYT3
HMX1	TACC2
HNF1A	TADA2B
HNF4A	TANC1
HNRNPA1	TANC2
HOMER3	TAS2R5
HOXA13	TBC1D16
HOXA5	TBC1D22A
HOXB9	TBC1D30
HPS3	TBC1D8
HPS4	TBX20
HPS6	TCF7
HPSE2	TCF7L1
HR	TENM3
HRCT1	TENM4
HS6ST1	TEP1
HS6ST2	TET3
HSD11B1L	TEX13A
HSD3B7	TEX26
HSF4	TGOLN2
HSFX4	THBS2
HSPA4	THBS3
HSPA6	THEM4
HSPA8	TIGD7
HSPG2	TINF2
HTR7	TJAP1
HTRA1	TLE2
HTT	TLX3
HYAL1	TM9SF2
CHADL	TMED5
CHD3	TMEM130
CHD8	TMEM163
CHD9	TMEM209
CHEK1	TMEM210
CHERP	TMEM87A
CHGB	TMOD1
CHID1	TNFAIP3
CHPF2	TNFRSF12A
CHRD	TNFSF14
CHRNA6	TNKS
CHRNE	TNS2
CHSY1	TOMM40L
IBA57	TOMM70
ICAM4	TOP2A
ICMT	TOP3B
IDO1	TOPAZ1
IFI16	TOX
IFIH1	TPGS1
IFIT1B	TPH1
IFNA13	TRANK1
IFT122	TRAPPC8
IFT140	TREH
IGDCC4	TRIL
IGFBP4	TRIM11
IGFN1	TRIM28
IGHMBP2	TRIM36
IGLL1	TRIM37
IGSF1	TRIO
IGSF8	TRIP12
IL17RA	TRMT2B
IL18R1	TSEN2
IL19	TSGA10IP
IL2RB	TSHZ1
IL32	TSNAXIP1
IL4	TSPEAR
IL6R	TSR1
ILDR2	TTC27
IMMT	TTC32
IMPG2	TTC37
INCENP	TTLL4
INHBA	TTLL6
INHBE	TTPA
INO80	TTYH2
INPP4B	TUBAL3
INPP5D	TULP2
INPPL1	TUT4
INTS1	TWF2
INTS10	TXK
INTS6L	TXLNB
INTS9	TXLNG
IPO4	TXNRD2
IQCF5	UBA1
IQSEC2	UBE2U
IRF2BP2	UBE2Z
IRF4	UBN2
IRF8	UBQLN3
IRGQ	UBR3
IRS1	UBXN6
IRS2	UGT2B11
IRX3	UGT2B28
IRX6	UGT2B7
ITGA1	UIMC1
ITGAM	UNC13D
ITGAV	UNC80
ITGB3	UNC93A
ITGB4	UPRT
ITCH	USH1G
ITIH1	USHBP1
ITIH2	USO1
ITIH4	USP14
ITK	USP17L10
ITLN2	USP21
ITM2C	USP25
ITPKA	USP47
ITPR1	USP6
ITPR3	UTP14A
ITSN2	UTP20
IZUMO2	UTS2
IZUMO4	UTS2R
JADE1	VAT1L
JADE2	VCX
JMJD4	VCX3A
JPH2	VHL
JPH4	VPS13C
KALRN	VSTM5
KANK1	VWCE
KANK4	VWDE
KCNA5	WDR13
KCNB2	WDR49
KCNH2	WDR59
KCNIP3	WDR60
KCNJ12	WDR72
KCNJ5	WNK2
KCNK13	WNK3
KCNK15	WNT7B
KCNK3	XCL2
KCNK6	XDH
KCNMA1	XK
KCNMB1	XKR6
KCNN2	XPC
KCNN3	XPO5
KCNQ5	XYLT1
KCNT1	YBEY
KCTD19	YEATS2
KDM2B	YES1
KDM4A	YY2
KDM4B	Z82190.2
KDM4C	ZBTB16
KDM5C	ZBTB6
KDM6B	ZBTB7A
KDR	ZC2HC1B
KHDC3L	ZC3H11B
KHDRBS2	ZC3H12B
KIAA0319	ZC3H7B
KIAA0319L	ZDHHC11B
KIAA0408	ZDHHC8
KIAA0556	ZFHX3
KIAA1109	ZFPM1
KIAA1324	ZFR2
KIAA1328	ZFYVE28
KIAA1522	ZIC3
KIAA1549	ZIM2
KIAA1549L	ZMAT5
KIAA1841	ZMYM3
KIF18A	ZMYND8
KIF18B	ZNF16
KIF3B	ZNF20
KIF5B	ZNF205
KIFAP3	ZNF208
KLC2	ZNF219
KLF18	ZNF250
KLHDC4	ZNF260
KLHDC7A	ZNF479
KLHL11	ZNF486
KLHL13	ZNF500
KLHL24	ZNF503
KLHL29	ZNF518B
KLHL34	ZNF546
KLHL40	ZNF581
KLRK1	ZNF596
KMT2E	ZNF597
KRBOX1	ZNF675
KRI1	ZNF679
KRT1	ZNF696
KRT16	ZNF703
KRT18	ZNF708
KRT2	ZNF730
KRT222	ZNF75D
KRT26	ZNF836
KRT36	ZP1
KRT4	ZP3
KRT6B	ZXDB
KRT72
KRT80
KRT9
KRTAP10-1
KRTAP4-6
KSR1
LACTB
LAMA4
LAMB4
LAMC1
LAMC3
LANCL3
LARGE1
LARP1B
LAT2
LATS2
LCA5L
LCE1C
LCE2C
LCN12
LCORL
LCT
LDHAL6B
LDLRAD1
LDLRAD4
LEPR
LGALS12
LGALSL
LGR4
LHCGR
LHX2
LHX4
LIFR
LIN7C
LINC02203
LINGO1
LIPI
LIPK
LIPN
LLGL1
LMAN1L
LMF2
LMLN
LMO2
LNX2
LOXHD1
LPCAT4
LPIN2
LPIN3
LRBA
LRFN1
LRFN2
LRFN4
LRIF1
LRIG1
LRIG3
LRIT1
LRP1B
LRP2BP
LRP3
LRRC14B
LRRC18
LRRC2
LRRC45
LRRC47
LRRC70
LRRC74B
LRRC8B
LRRC9
LRRK1
LRSAM1
LSAMP
LSM11
LTF
LTK
LUZP4
LYPD3
LYZL1
LZTS1
LZTS2
MAEL
MAFG
MAG
MAGEC3
MAGED2
MAGEL2
MAGI3
MAGOHB
MAJIN
MALRD1
MAML2
MAN1B1
MANSC4
MAOA
MAP10
MAP11
MAP2K1
MAP2K5
MAP2K7
MAP3K14
MAP3K15
MAP3K19
MAP7
MAP7D1
MAPK8IP2
MAPKBP1
MAPRE2
MARCKS
MARCO
MARCHF6
MARCHF9
MAST3
MATN2
MAU2
MAX
MAZ
MBD2
MBD6
MBL2
MBOAT1
MBTPS1
MCF2L
MCM5
MCMBP
MCRS1
MDGA2
ME2
MED1
MED13L
MED14
MED16
MED25
MEI1
MELTF
MEOX1
MEP1A
MEP1B
MEPE
MERTK
METAP1
METAP1D
MEX3B
MFHAS1
MFN1
MFSD1
MFSD13A
MFSD14C
MFSD6
MGA
MGAT3
MGAT4A
MGAT4B
MGAT5B
MCHR1
MICAL2
MID1IP1
MIIP
MISP3
MKRN3
MLC1
MLH3
MLLT11
MME
MMEL1
MMP1
MMP19
MMP21
MMP9
MMS19
MMS22L
MOGAT1
MON2
MOSPD1
MOSPD3
MPHOSPH10
MPHOSPH9
MPND
MPO
MPP2
MPP6
MPRIP
MRC1
MRC2
MRGPRF
MRPL39
MRPL55
MRPS22
MRPS24
MS4A1
MSLN
MSLNL
MSN
MST1L
MST1R
MT3
MTERF1
MTFP1
MTFR1L
MTMR11
MTSS1
MUC17
MUS81
MUSK
MVD
MYBPC2
MYBPC3
MYBPHL
MYCBP2
MYDGF
MYH1
MYH15
MYH4
MYH7
MYH9
MYLK
MYLK3
MYO16
MYO1B
MYO5A
MYO7B
MYO9A
MYOD1
MYOG
MYOM1
MYRF
MYT1L
MZT2A
N4BP3
NAA40
NACC2
NAMPT
NANOS2
NARS1
NAT10
NBEAL1
NBPF14
NBPF20
NBPF26
NBPF8
NBPF9
NCALD
NCAPD2
NCKAP5L
NCL
NCOA5
NCOA6
NCSTN
NDC1
NDFIP2
NDNF
NDRG3
NDST2
NDUFA10
NDUFAB1
NDUFAF1
NDUFAF8
NDUFS3
NEBL
NECAB3
NEFH
NELFCD
NELL1
NEURL1
NEURL4
NEUROD6
NEXMIF
NFAT5
NFATC1
NFE2L3
NFKB1
NFRKB
NFS1
NFX1
NGEF
NGF
NHSL2
NIBAN3
NID1
NINJ1
NIT2
NKAP
NKX1-1
NKX2-1
NKX6-3
NLGN2
NLGN4X
NLGN4Y
NLRC4
NLRC5
NLRP11
NLRP12
NLRP14
NLRP5
NLRP8
NME8
NMT1
NMU
NMUR1
NOL4
NOL4L
NOL9
NOTCH3
NOTCH4
NOX3
NOX4
NOX5
NPAP1
NPAS4
NPAT
NPC1L1
NPDC1
NPIPB7
NPTX1
NPW
NR1D2
NR2E1
NR2E3
NR2F2
NR3C2
NR5A2
NRAP
NRG3
NRK
NSD1
NSMCE4A
NSMF
NSUN2
NSUN4
NSUN6
NTM
NUAK2
NUDT13
NUFIP1
NUP107
NUP153
NUP188
NUP205
NUP210
NUTM2F
NXF3
NXPE2
NXPE3
OAS2
OAS3
ODF2
ODF3L2
OGDH
OLFM3
OLIG2
OOEP
OOSP2
OPHN1
OPLAH
OR10G2
OR10G7
OR10G9
OR10H1
OR10H3
OR11H6
OR13F1
OR1L4
OR1S1
OR2A4
OR2G2
OR2G3
OR2L8
OR2M4
OR2M5
OR2T34
OR2V1
OR4A5
OR4C16
OR4C46
OR4F4
OR4K5
OR4S2
OR4X2
OR51A4
OR51B5
OR51S1
OR51V1
OR52E6
OR5AR1
OR5AS1
OR5D14
OR5H2
OR5L2
OR5M8
OR6J1
OR7D4
OR7G3
OR8D1
OR8K5
OSBP
OSBPL5
OSBPL6
OSGIN1
OSGIN2
OSMR
OTOG
OTOP3
OTUD1
OXA1L
OXER1
P2RY4
PABPC5
PACSIN1
PACSIN3
PADI1
PAGR1
PAH
PAK2
PAK3
PAK4
PALM3
PANK2
PAPLN
PAPPA
PAPPA2
PAQR9
PARD3B
PARK7
PARP3
PARP4
PARP9
PARVA
PATL1
PAX7
PAXBP1
PBK
PBX4
PC
PCARE
PCDH11X
PCDH12
PCDHA13
PCDHA8
PCDHB10
PCDHB13
PCDHB14
PCDHB3
PCDHB6
PCDHGA1
PCF11
PCMT1
PCNA
PCNX3
PCOLCE
PCSK5
PCSK7
PCSK9
PCYT1B
PCYT2
PDCD1LG2
PDE1C
PDE6C
PDE7A
PDE7B
PDE9A
PDGFD
PDGFRA
PDIA2
PDK3
PDLIM7
PDPR
PDS5A
PDS5B
PDZRN4
PEAR1
PEBP1
PEG3
PEMT
PER1
PEX11G
PEX13
PEX16
PEX5
PFAS
PFKFB3
PGBD5
PHACTR3
PHF21A
PHKA2
PHKB
PHLDB1
PHLPP2
PHYHIPL
PI4K2A
PI4KA
PI4KB
PIAS3
PIDD1
PIEZO2
PIGT
PIK3CA
PIKFYVE
PIMREG
PIP5K1A
PJA2
PJVK
PKD1L3
PKD2
PKD2L1
PKN2
PKN3
PKP2
PLA2G3
PLA2G4D
PLA2G4E
PLAA
PLCB2
PLCB3
PLCD4
PLCL1
PLCXD1
PLCZ1
PLD1
PLEK
PLEKHA4
PLEKHA6
PLEKHA8
PLEKHB2
PLEKHG2
PLEKHG5
PLEKHH1
PLEKHH2
PLEKHJ1
PLEKHM2
PLEKHO1
PLCH1
PLK4
PLOD1
PLPPR3
PLS3
PLSCR4
PLTP
PLXNA2
PLXNA3
PMFBP1
PML
PNISR
PNLDC1
PNMA6E
PNMA6F
PNPLA2
PNPLA6
PNRC1
POC1B
POF1B
POGLUT3
POGZ
POLA1
POLD1
POLD2
POLD3
POLDIP2
POLR2C
POLR2F
POM121
POMT2
PON3
POSTN
POTEH
POTEJ
POU3F2
POU4F2
POU6F1
PPA2
PPARA
PPCDC
PPFIA3
PPIA
PPM1F
PPP1CA
PPP1R12C
PPP1R14C
PPP1R15A
PPP1R3G
PPP2R1A
PPP4R2
PPTC7
PRAMEF14
PRCP
PRDM13
PRDM16
PRDM7
PREX1
PREX2
PRF1
PRICKLE1
PRICKLE3
PRIM2
PRKAA2
PRKAB2
PRKAG3
PRKCB
PRKCQ
PRM3
PRMT6
PRMT8
PROB1
PRODH2
PROS1
PROX1
PRPF38B
PRPF6
PRRC2B
PRRC2C
PRRT3
PRSS36
PRSS54
PSAPL1
PSAT1
PSD
PSD2
PSG11
PSG4
PSMD2
PSMD3
PSME1
PSTPIP1
PSTPIP2
PTAR1
PTGDR2
PTGER2
PTGES2
PTGR1
PTH
PTCHD4
PTK6
PTPN12
PTPN14
PTPN21
PTPN3
PTPRA
PTPRB
PTPRF
PTPRH
PTPRQ
PTPRZ1
PUM1
PXDN
PZP
QDPR
QPCT
QRFP
QRICH1
QRICH2
QSER1
R3HDM1
RAB11FIP1
RAB12
RAB15
RAB21
RAB39B
RAB3IL1
RAB43
RABEP1
RABL6
RAD21
RAD9A
RADIL
RADX
RALBP1
RALGAPA2
RANBP10
RANBP2
RAPGEF3
RASA1
RASA3
RASIP1
RASL10B
RASSF1
RAVER2
RAX
RB1
RB1CC1
RBBP6
RBBP8
RBFOX3
RBM10
RBM23
RBM25
RBM33
RBM43
RBM6
RBPJL
RC3H1
RCAN2
RCN3
REC8
RECQL4
REG3A
RELA
RELCH
RENBP
RESF1
RET
RETREG2
RETREG3
REV3L
RFPL4AL1
RFX1
RFX2
RGN
RGPD3
RGS12
RGS13
RGS21
RGS5
RHAG
RHCE
RHEBL1
RHOC
RHOT1
RHOXF2B
RIC3
RIMS3
RIN1
RIOX2
RIPOR3
RLF
RNF126
RNF128
RNF144A
RNF165
RNF175
RNF19B
RNF217
RNF223
RNMT
RNPC3
ROBO3
ROCK1
ROR1
RORA
ROS1
RPA2
RPAP3
RPF2
RPIA
RPL10A
RPN1
RPN2
RPS5
RPS6KC1
RPUSD1
RRAD
RRAS
RRBP1
RRP12
RRP1B
RRP7A
RSBN1L
RSKR
RSL1D1
RSPH14
RSPRY1
RSRC2
RTL4
RTL9
RTN1
RTN2
RTN4RL1
RUBCNL
RUNDC1
RUNDC3A
RUNDC3B
RUNX1
RUSC1
RXRA
RYR3
S100A3
S100PBP
SAFB2
SAG
SAMD7
SAMD9
SAP30BP
SAYSD1
SBF1
SBK2
SBK3
SCAF1
SCARA5
SCFD1
SCML4
SCN11A
SCN1A
SCN2A
SCN4A
SCN5A
SCYL3
SDHA
SDR42E2
[truncated: 657 more rows]
