# Supplementary material for: Whole-exome sequencing of epithelial ovarian carcinomas differing in resistance to platinum therapy
Source: Life Sci Alliance. 2022 Oct 13;5(12):e202201551. doi: 10.26508/lsa.202201551 (PMC9574568; doi:10.26508/lsa.202201551)
Supplement: Supplementary file 11 [file LSA-2022-01551_TableS11.xlsx]

## Sheet: Table S11
Supplementary Table S11: List of KEGG terms associated with somatically mutated genes specific for platinum-resistant (red) and sensitive (blue) patients
For gene listings see Table S10
KEGG Pathway (number of genes) - resistant patients	KEGG Pathway (number of genes) - sensitive patients	KEGG Pathway (diseases) - resistant patients	KEGG Pathway (diseases) - sensitive patients
06263 Hepatocellular carcinoma (31)	06263 Hepatocellular carcinoma (42)	H00527 Retinitis pigmentosa (8)	H00605 Deafness, autosomal recessive (20)
06164 Kaposi sarcoma-associated herpesvirus (KSHV) (30)	06164 Kaposi sarcoma-associated herpesvirus (KSHV) (41)	H00606 Early infantile epileptic encephalopathy (6)	H00773 Autosomal dominant mental retardation (16)
06167 Human cytomegalovirus (HCMV) (24)	06461 Huntington disease (37)	H00605 Deafness, autosomal recessive (6)	H00527 Retinitis pigmentosa (13)
06150 Cytokine-cytokine recept+B14:B121or interaction (viruses) (23)	06464 Amyotrophic lateral sclerosis (34)	H00773 Autosomal dominant mental retardation (5)	H01282 Spermatogenic failure (13)
06162 Hepatitis B virus (HBV) (23)	06167 Human cytomegalovirus (HCMV) (33)	H00032 Thyroid cancer (5)	H00606 Early infantile epileptic encephalopathy (13)
06160 Human T-cell leukemia virus 1 (HTLV-1) (22)	06463 Parkinson disease (32)		H00266 Hereditary spastic paraplegia (12)
06165 Epstein-Barr virus (EBV) (19)	06162 Hepatitis B virus (HBV) (30)		H00480 X-linked mental retardation (11)
06261 Gastric cancer (18)	06460 Alzheimer disease (28)		H00768 Autosomal recessive mental retardation (9)
06124 Chemokine signaling (viruses) (17)	06465 Prion disease (27)		H00264 Charcot-Marie-Tooth disease (9)
06161 Human immunodeficiency virus type 1 (HIV-1) (16)	06150 Cytokine-cytokine receptor interaction (viruses) (26)		H00063 Spinocerebellar ataxia (SCA) (8)
06240 Transcription (14)	06166 Human papillomavirus (HPV) (24)		H00604 Deafness, autosomal dominant (8)
06266 Non-small cell lung cancer (14)	06160 Human T-cell leukemia virus 1 (HTLV-1) (23)		H00294 Dilated cardiomyopathy (7)
06274 Thyroid cancer (14)	06270 Breast cancer (23)		H00481 Cone-rod dystrophy and cone dystrophy (7)
06276 Chronic myeloid leukemia (14)	06462 Spinocerebellar ataxia (23)		H00238 Fanconi anemia (7)
06166 Human papillomavirus (HPV) (13)	06135 Cytoskeletal regulation (viruses and bacteria) (22)		H02459 Syndromic neurodevelopmental disorder (7)
06168 Herpes simplex virus 1 (HSV-1) (13)	06124 Chemokine signaling (viruses) (21)		H00658 Syndromic X-linked mental retardation (7)
06260 Colorectal cancer (13)	06161 Human immunodeficiency virus type 1 (HIV-1) (21)		H00058 Amyotrophic lateral sclerosis (ALS) (6)
06270 Breast cancer (13)	06168 Herpes simplex virus 1 (HSV-1) (20)		H00269 Primary microcephaly (6)
06135 Cytoskeletal regulation (viruses and bacteria) (12)	06163 Hepatitis C virus (HCV) (19)		H00031 Breast cancer (6)
06163 Hepatitis C virus (HCV) (12)	06165 Epstein-Barr virus (EBV) (19)		H00265 Hereditary sensory and autonomic neuropathy (6)
06271 Endometrial cancer (11)	06171 Severe acute respiratory syndrome coronavirus 2 (SARS-CoV-2) (18)		H00088 Common variable immunodeficiency (6)
06214 PI3K signaling (10)	06240 Transcription (18)		H00720 Long QT syndrome (5)
06464 Amyotrophic lateral sclerosis (10)	06261 Gastric cancer (18)		H01593 Osteoporosis (5)
	06266 Non-small cell lung cancer (17)		H02187 Spondyloepimetaphyseal dysplasia (5)
	06410 Calcium signaling (17)		H00022 Bladder cancer (5)
	06170 Influenza A virus (IAV) (16)		H00408 Type 1 diabetes mellitus (5)
	06276 Chronic myeloid leukemia (15)		H01439 Williams-Beuren syndrome (5)
	06214 PI3K signaling (13)		H02463 Syndromic intellectual developmental disorder (5)
	06260 Colorectal cancer (13)
	06274 Thyroid cancer (11)
	06322 TRH-TSH-TH signaling (11)
	06210 ERK signaling (10)
	06271 Endometrial cancer (10)
	06273 Glioma (10)
	06323 KISS1-GnRH-LH/FSH-E2 signaling (10)
