# Supplementary material for: Whole-exome sequencing of epithelial ovarian carcinomas differing in resistance to platinum therapy
Source: Life Sci Alliance. 2022 Oct 13;5(12):e202201551. doi: 10.26508/lsa.202201551 (PMC9574568; doi:10.26508/lsa.202201551)
Supplement: Supplementary file 12 [file LSA-2022-01551_TableS12.xlsx]

## Sheet: Table S12
Supplementary Table S12: Associations of single nucleotide variants, copy number variations, and mutational signatures with clinical data
1/ Somatic single nucleotide variants
p-values by the Kruskal Wallis test presented	Number of all raw somatic variants/sample	Number of somatic variants passing filters/sample	Direction
FIGO Stage III/IV vs. I/II	0.692	0.830
Grade G1 vs. G2 vs. G3	0.901	0.746
Tumor type HGSC vs. other	0.019	0.007	more somatic variants in HGSC tumors
Metastasis pM0 vs. pM1	0.827	0.583
Residuum absent vs. present	0.291	0.807
Resistance status sensitive vs. resistant	0.332	0.120
p-values by the Spearman's test presented
Age	0.892	0.829
2/ Copy number variations (CNVs)			deletions		amplifications		Direction
p-values by the Kruskal Wallis test presented	Number of somatic CNVs/sample	Length of somatic CNVs/sample	CNV no copy	CNV one copy	CNV three copies	CNV four or more copies
FIGO Stage III/IV vs. I/II	0.574	0.037	0.278	0.530	0.843	0.716	longer CNVs in FIGO III/IV
Grade G1 vs. G2 vs. G3	0.953	0.094	0.875	0.956	0.958	0.986
Tumor type HGSC vs. other	0.004	0.024	0.182	0.006	0.007	0.028	higher CNVs number and longer CNVs in HGSC; more deletions and amplifications in HGSC
Metastasis pM0 vs. pM1	0.221	0.324	0.969	0.093	0.195	0.942
Residuum absent vs. present	0.598	0.097	0.597	0.718	0.571	0.428
Resistance status sensitive vs. resistant	0.494	0.113	0.423	0.751	0.317	0.405
p-values by the Spearman's test presented
Age	0.731	0.604	0.742	0.507	0.514	0.755
3/ Mutational signatures
p-values by the Pearson's test presented	SBS1	SBS2	SBS3	SBS6	SBS7a	SBS7c	SBS7d	SBS8	SBS10b	SBS10d	SBS12	SBS13	SBS15	SBS16	SBS17a	SBS17b	SBS19	SBS20	SBS21	SBS22	SBS23	SBS24	SBS25	SBS27	SBS29	SBS30	SBS32	SBS33	SBS34	SBS37	SBS39	SBS42	SBS43	SBS44	SBS46	SBS49	SBS50	SBS51	SBS52	SBS53	SBS54	SBS57	SBS58	SBS59	SBS84	SBS86	SBS87	SBS88	SBS89
FIGO Stage III/IV vs. I/II	0.257	0.368	0.938	0.320	0.113	0.718	0.986	0.271	0.629	0.261	0.656	0.625	0.181	0.416	0.821	0.709	0.238	0.636	0.468	0.235	0.151	0.199	0.151	0.858	0.85	0.689	0.601	0.293	0.981	0.270	0.419	0.160	0.675	0.835	0.191	0.197	0.062	0.908	0.664	0.716	0.892	0.854	0.550	0.378	0.647	0.795	0.536	0.097	0.229
Grade G1 vs. G2 vs. G3	0.471	0.467	0.839	0.480	0.124	0.817	0.622	0.317	0.532	0.310	0.830	0.834	0.501	0.733	0.089	0.376	0.783	0.748	0.578	0.596	0.119	0.546	0.801	0.054	0.558	0.595	0.904	0.438	0.593	0.237	0.140	0.844	0.352	0.976	0.932	0.074	0.406	0.597	0.357	0.957	0.986	0.175	0.136	0.617	0.872	0.376	0.478	0.252	0.224
Tumor type HGSC vs. other	0.094	0.566	0.177	0.467	0.866	0.688	0.563	0.145	0.732	0.288	0.052	0.169	0.918	0.602	0.402	0.049	0.353	0.737	0.929	0.437	0.270	0.055	0.799	0.849	0.370	0.290	0.602	0.559	0.046	0.647	0.347	0.181	0.724	0.602	0.118	0.146	0.990	0.583	0.904	0.988	0.087	0.685	0.497	0.912	0.229	0.343	0.535	0.229	0.548
Metastasis pM0 vs. pM1	0.629	0.342	0.340	1	0.447	0.564	0.395	0.897	0.723	0.695	0.822	0.791	0.629	0.228	0.286	0.275	0.185	0.902	0.880	0.438	0.132	0.227	0.849	0.336	0.206	0.726	0.763	0.574	0.633	0.141	0.898	0.239	0.886	0.112	0.913	0.413	0.947	0.567	0.277	0.306	0.829	0.185	0.943	0.562	1.000	0.886	0.871	0.016	0.749
Residuum absent vs. present	0.434	0.556	0.790	0.155	0.591	0.719	0.390	0.563	0.822	0.668	0.955	0.302	0.533	0.732	0.560	0.184	0.981	0.808	0.283	0.579	0.074	0.430	0.196	0.456	0.941	0.801	0.551	0.285	0.656	0.288	0.268	0.906	0.938	0.645	0.138	0.602	0.781	0.211	0.970	0.234	0.898	0.405	0.865	0.795	0.426	0.514	0.189	0.299	0.422
Resistance status sensitive vs. resistant	0.789	0.050	0.450	0.019	0.766	0.973	0.191	0.173	0.057	0.177	0.335	0.594	0.966	0.546	0.707	0.815	0.677	0.712	0.105	0.058	0.634	0.523	0.412	0.314	0.317	0.759	0.449	0.715	0.084	0.624	0.196	0.841	0.701	0.941	0.984	0.227	0.686	0.853	0.821	0.910	0.142	0.651	0.822	0.622	0.937	0.412	0.064	0.199	0.712
p-values by the Kruskal Wallis test presented
Age	0.921	0.116	0.394	0.377	0.837	0.679	0.942	0.442	0.906	0.955	0.763	0.437	0.644	0.159	0.676	0.939	0.319	0.861	0.684	0.278	0.271	0.571	0.932	0.963	0.783	0.224	0.845	0.515	0.299	0.273	0.141	0.145	0.31	0.093	0.573	0.849	0.227	0.949	0.638	0.169	0.271	0.968	0.682	0.611	0.055	0.495	0.764	0.32	0.218
[truncated: 3 more columns]
