# Supplementary material for: Whole-exome sequencing of epithelial ovarian carcinomas differing in resistance to platinum therapy
Source: Life Sci Alliance. 2022 Oct 13;5(12):e202201551. doi: 10.26508/lsa.202201551 (PMC9574568; doi:10.26508/lsa.202201551)
Supplement: Supplementary file 13 [file LSA-2022-01551_TableS13.xlsx]

## Sheet: Table S13
Supplementary Table S13: Analysis of single somatically mutated genes according to the histological subtype
Hugo_Symbol	HGSC (N)	Other (N)	p-value crude	OR	95% CI low	95% CI high	p-value adjusted
TP53	31	7	0.007	7.34	1.42	44.93	0.537
TPSAB1	5	6	0.055	0.23	0.04	1.16	0.943
TSKU	8	0	0.085	ND	ND	ND	0.943
RPS15	6	0	0.164	ND	ND	ND	0.943
USF3	6	0	0.164	ND	ND	ND	0.943
CEP164	7	0	0.170	ND	ND	ND	0.943
FAM205A	7	0	0.170	ND	ND	ND	0.943
LTN1	7	0	0.170	ND	ND	ND	0.943
SLC9B1	12	8	0.201	0.40	0.09	1.66	0.943
TGFBR2	9	1	0.244	4.39	0.51	211.94	0.943
ANKRD36C	7	5	0.285	0.46	0.09	2.31	0.943
TFAM	7	5	0.285	0.46	0.09	2.31	0.943
AGAP6	5	0	0.303	ND	ND	ND	0.943
CDRT15	5	0	0.303	ND	ND	ND	0.943
CILP2	5	0	0.303	ND	ND	ND	0.943
CNTNAP3	5	0	0.303	ND	ND	ND	0.943
CUBN	5	0	0.303	ND	ND	ND	0.943
GGTLC2	5	0	0.303	ND	ND	ND	0.943
KDM6B	5	0	0.303	ND	ND	ND	0.943
NBPF3	5	0	0.303	ND	ND	ND	0.943
NF1	5	0	0.303	ND	ND	ND	0.943
PLXNB1	5	0	0.303	ND	ND	ND	0.943
SCAF4	5	0	0.303	ND	ND	ND	0.943
TDG	5	0	0.303	ND	ND	ND	0.943
TYRO3	5	0	0.303	ND	ND	ND	0.943
TUBB8	14	3	0.323	2.40	0.50	15.82	0.943
RBMXL1	11	7	0.326	0.47	0.11	1.98	0.943
PABPC1	16	9	0.345	0.48	0.10	1.97	0.961
SLC5A11	7	1	0.410	3.19	0.35	157.44	1.000
TPTE	7	1	0.410	3.19	0.35	157.44	1.000
AK2	6	4	0.442	0.52	0.10	3.07	1.000
SLC35G5	6	4	0.442	0.52	0.10	3.07	1.000
MUC12	12	3	0.502	1.89	0.39	12.56	1.000
OR2T8	12	3	0.502	1.89	0.39	12.56	1.000
MUC3A	11	6	0.516	0.62	0.14	2.72	1.000
FBN3	6	1	0.656	2.64	0.27	133.00	1.000
HRNR	6	1	0.656	2.64	0.27	133.00	1.000
LRCOL1	6	1	0.656	2.64	0.27	133.00	1.000
MUC5AC	6	1	0.656	2.64	0.27	133.00	1.000
FKBP3	5	1	0.659	2.14	0.21	110.19	1.000
KRTAP10-4	5	1	0.659	2.14	0.21	110.19	1.000
MST1	5	1	0.659	2.14	0.21	110.19	1.000
OTOP1	5	1	0.659	2.14	0.21	110.19	1.000
TRPV2	5	1	0.659	2.14	0.21	110.19	1.000
CSPG4	5	3	0.672	0.62	0.10	4.64	1.000
SULT1A2	5	3	0.672	0.62	0.10	4.64	1.000
VKORC1L1	5	3	0.672	0.62	0.10	4.64	1.000
FOLH1	6	3	0.702	0.76	0.13	5.54	1.000
KMT2C	6	3	0.702	0.76	0.13	5.54	1.000
RP1L1	8	2	0.702	1.76	0.29	19.43	1.000
BRD7	7	4	0.706	0.63	0.13	3.59	1.000
CFTR	7	4	0.706	0.63	0.13	3.59	1.000
GOLGA6L2	8	4	0.721	0.75	0.15	4.15	1.000
ASTE1	10	3	0.731	1.46	0.29	9.83	1.000
PABPC3	22	10	0.743	0.68	0.13	3.02	1.000
ADAMTS7	5	2	1.000	1.00	0.14	11.87	1.000
ADGRE2	7	3	1.000	0.92	0.17	6.49	1.000
ANKRD36	7	3	1.000	0.92	0.17	6.49	1.000
CDRT1	5	2	1.000	1.00	0.14	11.87	1.000
DCHS1	7	3	1.000	0.92	0.17	6.49	1.000
EVPL	7	2	1.000	1.49	0.23	16.73	1.000
FAM111B	5	2	1.000	1.00	0.14	11.87	1.000
FAM155B	5	2	1.000	1.00	0.14	11.87	1.000
FRG2B	7	2	1.000	1.49	0.23	16.73	1.000
GBP7	7	2	1.000	1.49	0.23	16.73	1.000
KCNJ18	5	2	1.000	1.00	0.14	11.87	1.000
KRTAP5-7	5	2	1.000	1.00	0.14	11.87	1.000
OXR1	6	2	1.000	1.24	0.18	14.22	1.000
PKD1	7	2	1.000	1.49	0.23	16.73	1.000
POU6F2	5	2	1.000	1.00	0.14	11.87	1.000
RBMX	19	8	1.000	0.89	0.21	3.67	1.000
SLC24A1	6	2	1.000	1.24	0.18	14.22	1.000
SLC35G4	14	5	1.000	1.20	0.28	5.55	1.000
TNS1	6	2	1.000	1.24	0.18	14.22	1.000
TUBB8B	9	3	1.000	1.26	0.25	8.63	1.000
YY1	8	3	1.000	1.08	0.21	7.52	1.000
ZNF468	5	2	1.000	1.00	0.14	11.87	1.000
ZNF717	26	11	1.000	0.79	0.12	4.05	1.000
ND=not determined due to zero values in some of the compared groups
