# Supplementary material for: Whole-exome sequencing of epithelial ovarian carcinomas differing in resistance to platinum therapy
Source: Life Sci Alliance. 2022 Oct 13;5(12):e202201551. doi: 10.26508/lsa.202201551 (PMC9574568; doi:10.26508/lsa.202201551)
Supplement: Supplementary file 14 [file LSA-2022-01551_TableS14.xlsx]

## Sheet: Table S14
Supplementary Table S14: Analysis of somatically mutated pathways according to the histological subtype
Hugo_Symbol	HGSC (N)	Other (N)	p-value crude	OR	95% CI low	95% CI high	p-value adjusted
TP53	32	7	0.003	9.98	1.76	75.39	0.030
Hippo	20	5	0.217	2.36	0.57	10.95	0.873
PI3K	7	5	0.285	0.46	0.09	2.31	0.873
TGF-Beta	9	2	0.475	2.05	0.34	22.36	0.873
NOTCH	15	4	0.518	1.85	0.42	9.71	0.873
RTK-RAS	22	7	0.524	1.67	0.40	7.09	0.873
Cell_Cycle	5	1	0.659	2.14	0.21	110.19	0.942
MYC	4	1	1.000	1.66	0.15	88.83	1.000
NRF2	0	0	1.000	0.00	0.00	0.00	1.000
WNT	15	6	1.000	1.00	0.24	4.31	1.000
