# Supplementary material for: Whole-exome sequencing of epithelial ovarian carcinomas differing in resistance to platinum therapy
Source: Life Sci Alliance. 2022 Oct 13;5(12):e202201551. doi: 10.26508/lsa.202201551 (PMC9574568; doi:10.26508/lsa.202201551)
Supplement: Supplementary file 15 [file LSA-2022-01551_TableS15.xlsx]

## Sheet: Table S15
Supplementary Table S15: Functionally relevant somatic and germline variants in homologous recombination repair genes
Patient ID	Somatic BRCA1/2	Somatic nonBRCA	Germline BRCA1/2	Germline nonBRCA
PL11	0	0	0	0
PL20	0	0	0	0
PL25	0	0	BRCA2 stop gained p.Lys3326Ter	0
PL29	0	0	0	0
PL3	0	0	0	0
PL31	0	0	BRCA2 frameshift del p.Ser3366Ter	0
PL34	0	0	0	0
PL41	0	0	0	0
R102	0	0	0	0
R107	0	0	0	ATM frameshift ins p.Asn2088fs
R109	0	0	BRCA1 frameshift del p.Gln804LeufsTer5	0
R11	0	0	0	0
R111	0	RBBP8 splice acceptor substitution Chr18:23006361A>C	0	0
R112	0	0	BRCA1 frameshift del p.Ser267LysfsTer19	0
R115	0	0	0	0
R117	0	0	0	0
R118	0	0	BRCA2 stop gained p.Lys3326Ter	0
R121	0	0	0	0
R122	BRCA1 splice donor substitution Chr17:43051062C>T	ATR stop gained p.Lys343*	0	0
R123	0	0	0	BRIP1 frameshift ins p.Glu1240fs
R127	BRCA2 frameshift del p.Lys2150fs	0	0	0
R128	0	0	0	0
R133	0	0	0	0
R139	0	0	BRCA2 stop gained p.Gln472Ter	0
R143	0	0	0	0
R144	0	0	0	0
R15	0	0	0	0
R150	0	0	0	0
R154	0	0	0	0
R155	0	0	0	0
R159	0	0	BRCA2 stop gained p.Ser1882Ter	0
R160	BRCA1 frameshift del p.Leu1476fs	0	BRCA2 stop gained p.Lys3326Ter	0
R167	0	ATM splice acceptor del & SLX4 stop gained p.Gln957*	0	RAD51C stop gained p.Arg168*
R168	BRCA2 frameshift del p.Lys2684fs	0	0	0
R17	0	0	0	0
R21	0	0	0	0
R22	0	0	0	0
R233	0	0	0	0
R240	0	0	0	0
R243	0	0	0	0
R245	0	0	0	0
R260	0	0	BRCA2 frameshift del p.Glu2198AsnfsTer4	0
R43	0	0	0	0
R45	0	ATR splice donor substitution Chr3:142536106A>T	0	0
R61	0	0	0	0
R66	0	0	0	0
R7	0	0	0	0
R97	0	0	BRCA1 frameshift ins p.Gln1777ProfsTer74	0
R98	0	0	BRCA1 frameshift del p.Glu1257GlyfsTer9	0
R99	0	0	0	0
Mutations in ATM, ATR, BARD1, BLM, BRCA1, BRCA2, BRIP1, CHEK2, MRE11A, NBN, PALB2, RAD51C, RAD51D, RBBP8, SLX4, and XRCC2 genes according to Norquist et al. 2018 evaluated.
Only alterations classified as HIGH in terms of functional predictions are listed.
